# Supplementary material for: Unintended costs and consequences of school closures implemented in preparation for Hurricane Isaac in Harrison County School District, Mississippi, August-September 2012
Source: PLoS One. 2017 Nov 1;12(11):e0184326. doi: 10.1371/journal.pone.0184326 (PMC5665504; doi:10.1371/journal.pone.0184326)
Supplement: S1 Database — (XLSX) [file pone.0184326.s001.xlsx]

## Sheet: mississippi_survey
SchoolID	HouseholdID	School_PhoneCall	Child_PhoneCall	School_Email	School_Letter	School_Website	Radio	TV	Other	Unsure	EmergencyContact	OtherContact	NonWorkAdultHousehold	WorkAdultHouseholdHome	WorkAdultHouseholdOutside	OlderSibling18	AdultNotLive	Childcare	ChildrenNoSupervision	TookChildrenWork	Nothing	NotAnswer	Recommendations	AdditionalExpenses	HowMuch	DifficultyFood	SpecialEducation	ContinueEducation	DifficultChildcare	ExpensiveChildcare	LostIncome	MissedMeals	Uncertainty	NotDifficult	One month	Parents	FamilyMember	Teenage	Babysitter	FamilyMemberOutside	Friends	Neighbors	Themselves	NotSure	Race	OtherSpecify	Income	Education	NumKids
283	15	FALSE	FALSE	FALSE	FALSE	FALSE	FALSE	TRUE	FALSE	FALSE	Email from the school		FALSE	FALSE	FALSE	FALSE	FALSE	FALSE	FALSE	FALSE	FALSE	FALSE	No	No		No	My child(ren) do(es) not receive special education	No	FALSE	FALSE	FALSE	FALSE	FALSE	TRUE	Not a problem	FALSE	FALSE	FALSE	FALSE	FALSE	FALSE	FALSE	FALSE	FALSE	Black/African American Non-Hispanic		Less than $15,000	Grade 12 or GED (high school graduate)	3
283	35	FALSE	FALSE	FALSE	TRUE	FALSE	FALSE	FALSE	FALSE	FALSE	Automated phone call from the school	phone or text	FALSE	FALSE	FALSE	FALSE	FALSE	FALSE	FALSE	FALSE	FALSE	FALSE	No	No		No	No	No	FALSE	FALSE	FALSE	FALSE	FALSE	TRUE	Not a problem	TRUE	FALSE	TRUE	FALSE	FALSE	FALSE	FALSE	FALSE	FALSE	Black/African American Non-Hispanic		$15,000 to $24,999	Grade 9-11	1
283	53	TRUE	FALSE	TRUE	TRUE	TRUE	FALSE	TRUE	FALSE	FALSE	Phone call or text message from your child	email; letter from school; tv/local news	FALSE	TRUE	TRUE	FALSE	FALSE	FALSE	FALSE	FALSE	FALSE	FALSE	No	No		No	No	Yes	FALSE	FALSE	FALSE	FALSE	FALSE	TRUE	Not a problem	TRUE	FALSE	FALSE	FALSE	FALSE	FALSE	FALSE	FALSE	FALSE	White Non-Hispanic	hispanic	$35,000 to $49,999	College: 1-3 years or technical school training	2
283	68	FALSE	FALSE	FALSE	FALSE	FALSE	FALSE	TRUE	FALSE	FALSE	Automated phone call from the school		TRUE	FALSE	FALSE	FALSE	FALSE	FALSE	FALSE	FALSE	FALSE	FALSE	No	No		No	No	No	FALSE	FALSE	FALSE	FALSE	FALSE	TRUE	Not a problem	TRUE	FALSE	FALSE	FALSE	FALSE	FALSE	FALSE	FALSE	FALSE	White Non-Hispanic		$50,000 to $74,999	Grade 12 or GED (high school graduate)	1
283	108	FALSE	FALSE	FALSE	FALSE	FALSE	FALSE	TRUE	FALSE	FALSE	TV/local news		FALSE	FALSE	FALSE	FALSE	FALSE	FALSE	FALSE	FALSE	FALSE	FALSE	No	Yes	300	No	No	No	FALSE	FALSE	TRUE	FALSE	FALSE	FALSE	Not a problem	FALSE	TRUE	FALSE	FALSE	TRUE	TRUE	FALSE	TRUE	FALSE	Black/African American Non-Hispanic		$25,000 to $34,999	Graduate or professional school (1 year or more)	4
283	151	FALSE	FALSE	FALSE	TRUE	TRUE	FALSE	TRUE	FALSE	FALSE	Automated phone call from the school	email; internet; tv/local news	TRUE	FALSE	FALSE	FALSE	FALSE	FALSE	FALSE	FALSE	FALSE	FALSE	No	No		No	My child(ren) do(es) not receive special education	No	FALSE	FALSE	FALSE	FALSE	FALSE	TRUE	Not a problem	TRUE	FALSE	FALSE	FALSE	FALSE	FALSE	FALSE	FALSE	FALSE	Black/African American Non-Hispanic		$25,000 to $34,999	Graduate or professional school (1 year or more)	1
283	154	TRUE	FALSE	FALSE	FALSE	FALSE	FALSE	FALSE	FALSE	FALSE	Letter from the school	tv/local news	FALSE	FALSE	TRUE	FALSE	FALSE	FALSE	FALSE	FALSE	TRUE	FALSE	No	No		No	No	No	FALSE	FALSE	TRUE	FALSE	TRUE	FALSE	Not a problem	FALSE	FALSE	TRUE	FALSE	FALSE	FALSE	FALSE	FALSE	FALSE	Black/African American Non-Hispanic		$15,000 to $24,999	Grade 12 or GED (high school graduate)	2
283	160	FALSE	FALSE	FALSE	TRUE	FALSE	FALSE	FALSE	FALSE	FALSE	Phone call or text message from your child		FALSE	FALSE	FALSE	FALSE	FALSE	FALSE	FALSE	FALSE	TRUE	FALSE	No	No		Yes	Do not know/not sure	No	FALSE	FALSE	FALSE	TRUE	TRUE	FALSE	Major problem	FALSE	FALSE	TRUE	FALSE	FALSE	FALSE	FALSE	FALSE	FALSE	Other		Less than $15,000	College: 1-3 years or technical school training	2
283	161	FALSE	FALSE	FALSE	TRUE	FALSE	TRUE	TRUE	FALSE	FALSE	Automated phone call from the school		TRUE	FALSE	FALSE	FALSE	FALSE	FALSE	FALSE	FALSE	FALSE	FALSE	No	Yes	30	Yes	My child(ren) do(es) not receive special education	No	FALSE	FALSE	FALSE	TRUE	FALSE	FALSE	Medium/Moderate problem	FALSE	FALSE	FALSE	FALSE	FALSE	FALSE	FALSE	FALSE	TRUE	White Non-Hispanic		$15,000 to $24,999	College: 1-3 years or technical school training	1
283	162	FALSE	FALSE	FALSE	FALSE	FALSE	FALSE	TRUE	FALSE	FALSE	Email from the school		TRUE	FALSE	FALSE	FALSE	FALSE	FALSE	FALSE	FALSE	FALSE	FALSE	No	No		No	My child(ren) do(es) not receive special education	No	FALSE	FALSE	FALSE	FALSE	FALSE	TRUE	Minor problem	TRUE	FALSE	TRUE	FALSE	FALSE	FALSE	FALSE	FALSE	FALSE	White Non-Hispanic		Prefer not to answer	Grade 12 or GED (high school graduate)	2
283	178	FALSE	FALSE	FALSE	FALSE	FALSE	FALSE	TRUE	FALSE	FALSE	Other	text from school	FALSE	FALSE	FALSE	FALSE	TRUE	FALSE	FALSE	FALSE	FALSE	FALSE	No	Yes	1000	Yes	No	No	TRUE	TRUE	FALSE	TRUE	TRUE	FALSE	Major problem	FALSE	FALSE	FALSE	FALSE	TRUE	FALSE	FALSE	FALSE	FALSE	White Non-Hispanic		Less than $15,000	Grade 12 or GED (high school graduate)	1
283	179	TRUE	FALSE	FALSE	TRUE	FALSE	FALSE	TRUE	FALSE	FALSE	Automated phone call from the school	letter from school; tv/local news	TRUE	FALSE	FALSE	FALSE	FALSE	FALSE	FALSE	FALSE	FALSE	FALSE	No	No		No	My child(ren) do(es) not receive special education	No	FALSE	FALSE	FALSE	FALSE	FALSE	TRUE	Not a problem	TRUE	FALSE	FALSE	FALSE	FALSE	FALSE	FALSE	FALSE	FALSE	Black/African American Non-Hispanic		Less than $15,000	College: 1-3 years or technical school training	3
283	181	FALSE	FALSE	FALSE	FALSE	FALSE	FALSE	TRUE	FALSE	FALSE	Automated phone call from the school		TRUE	FALSE	FALSE	FALSE	FALSE	FALSE	FALSE	FALSE	FALSE	FALSE	No	Yes	65	No	My child(ren) do(es) not receive special education	No	FALSE	FALSE	TRUE	FALSE	TRUE	FALSE	Not a problem	TRUE	FALSE	FALSE	FALSE	TRUE	TRUE	TRUE	FALSE	FALSE	White Non-Hispanic		$50,000 to $74,999	College: 1-3 years or technical school training	1
283	184	FALSE	FALSE	FALSE	FALSE	FALSE	FALSE	TRUE	FALSE	FALSE	Automated phone call from the school	tv/local news	FALSE	FALSE	TRUE	FALSE	FALSE	FALSE	FALSE	FALSE	FALSE	FALSE	No	Yes	100	Yes	No	No	FALSE	FALSE	TRUE	FALSE	TRUE	FALSE	Major problem	TRUE	FALSE	FALSE	FALSE	FALSE	FALSE	FALSE	FALSE	FALSE	White Non-Hispanic		$35,000 to $49,999	Other	4
283	188	TRUE	FALSE	FALSE	FALSE	FALSE	FALSE	TRUE	FALSE	FALSE	Automated phone call from the school		FALSE	FALSE	FALSE	FALSE	FALSE	FALSE	FALSE	FALSE	FALSE	FALSE	No	Yes	60	Prefer not to answer	My child(ren) do(es) not receive special education	No	FALSE	FALSE	FALSE	FALSE	TRUE	FALSE	Not a problem	FALSE	FALSE	FALSE	FALSE	TRUE	TRUE	FALSE	FALSE	FALSE	Black/African American Non-Hispanic		$25,000 to $34,999	College: 1-3 years or technical school training	1
283	189	FALSE	FALSE	FALSE	FALSE	FALSE	FALSE	TRUE	FALSE	FALSE	Automated phone call from the school	tv/local news	FALSE	FALSE	TRUE	FALSE	FALSE	FALSE	FALSE	FALSE	FALSE	FALSE	Yes	No		No	My child(ren) do(es) not receive special education	No	TRUE	FALSE	FALSE	FALSE	FALSE	FALSE	Major problem	FALSE	FALSE	FALSE	FALSE	FALSE	FALSE	FALSE	FALSE	TRUE	Black/African American Non-Hispanic		$50,000 to $74,999	College: 1-3 years or technical school training	2
283	193	TRUE	FALSE	FALSE	TRUE	FALSE	FALSE	FALSE	FALSE	FALSE	Automated phone call from the school		TRUE	FALSE	FALSE	FALSE	FALSE	FALSE	FALSE	FALSE	FALSE	FALSE	Do not know/not sure	No		No	My child(ren) do(es) not receive special education	Do not know/not sure	FALSE	FALSE	FALSE	FALSE	FALSE	TRUE	Not a problem	TRUE	FALSE	FALSE	FALSE	FALSE	FALSE	FALSE	FALSE	FALSE	Black/African American Non-Hispanic		Less than $15,000	Grade 12 or GED (high school graduate)	2
283	194	TRUE	TRUE	FALSE	FALSE	FALSE	FALSE	TRUE	FALSE	FALSE	Automated phone call from the school	Radio; tv/local news	FALSE	FALSE	FALSE	FALSE	FALSE	FALSE	FALSE	FALSE	FALSE	FALSE	Do not know/not sure	No		No	Do not know/not sure	Do not know/not sure	FALSE	FALSE	TRUE	FALSE	FALSE	FALSE	Major problem	TRUE	FALSE	FALSE	FALSE	FALSE	FALSE	FALSE	FALSE	FALSE	Black/African American Non-Hispanic		$15,000 to $24,999	College: 1-3 years or technical school training	2
283	226	TRUE	FALSE	FALSE	FALSE	FALSE	FALSE	FALSE	FALSE	FALSE	Automated phone call from the school		FALSE	FALSE	TRUE	FALSE	FALSE	FALSE	FALSE	FALSE	FALSE	FALSE	No	Yes	500	No	My child(ren) do(es) not receive special education	No	FALSE	FALSE	TRUE	FALSE	TRUE	FALSE	Major problem	TRUE	FALSE	FALSE	FALSE	FALSE	FALSE	FALSE	FALSE	FALSE	White Non-Hispanic		Greater than or equal to $75,000	College: 4 years or more (college graduate)	1
283	227	FALSE	FALSE	FALSE	FALSE	FALSE	FALSE	TRUE	FALSE	FALSE	Automated phone call from the school	email; tv/local news	FALSE	FALSE	FALSE	FALSE	FALSE	FALSE	FALSE	FALSE	FALSE	FALSE	No	No		No	No	No	FALSE	FALSE	FALSE	FALSE	FALSE	TRUE	Minor problem	FALSE	FALSE	FALSE	FALSE	TRUE	FALSE	FALSE	FALSE	FALSE	White Non-Hispanic		$50,000 to $74,999	College: 1-3 years or technical school training	1
283	229	FALSE	FALSE	FALSE	FALSE	FALSE	TRUE	FALSE	FALSE	FALSE	Automated phone call from the school		FALSE	FALSE	FALSE	TRUE	FALSE	FALSE	FALSE	FALSE	FALSE	FALSE	Do not know/not sure	No		Yes	My child(ren) do(es) not receive special education	Do not know/not sure	FALSE	FALSE	FALSE	FALSE	FALSE	TRUE	Minor problem	FALSE	FALSE	TRUE	FALSE	FALSE	FALSE	FALSE	FALSE	FALSE	White Non-Hispanic		$25,000 to $34,999	Grade 12 or GED (high school graduate)	3
283	234	FALSE	FALSE	FALSE	TRUE	FALSE	FALSE	TRUE	FALSE	FALSE	Automated phone call from the school	letter from school; tv/local news	TRUE	FALSE	FALSE	FALSE	FALSE	FALSE	FALSE	FALSE	FALSE	FALSE	No	Yes	75	No	My child(ren) do(es) not receive special education	No	FALSE	FALSE	FALSE	FALSE	FALSE	TRUE	Major problem	TRUE	FALSE	FALSE	FALSE	FALSE	FALSE	FALSE	FALSE	FALSE	White Non-Hispanic		$35,000 to $49,999	College: 1-3 years or technical school training	2
283	235	FALSE	FALSE	FALSE	FALSE	FALSE	FALSE	FALSE	FALSE	FALSE			FALSE	FALSE	FALSE	FALSE	FALSE	FALSE	FALSE	FALSE	FALSE	FALSE	No	Yes	250	Yes	My child(ren) do(es) not receive special education	No	FALSE	FALSE	FALSE	TRUE	TRUE	FALSE	Medium/Moderate problem	FALSE	FALSE	FALSE	FALSE	FALSE	FALSE	TRUE	FALSE	FALSE	Black/African American Non-Hispanic		$25,000 to $34,999	College: 4 years or more (college graduate)	1
283	307	FALSE	FALSE	FALSE	FALSE	FALSE	FALSE	TRUE	FALSE	FALSE	Automated phone call from the school	All of the above	FALSE	FALSE	TRUE	FALSE	TRUE	FALSE	FALSE	FALSE	FALSE	FALSE	No	No		No	No	Do not know/not sure	TRUE	TRUE	TRUE	FALSE	TRUE	FALSE	Do not know/Not sure	TRUE	TRUE	FALSE	TRUE	TRUE	FALSE	FALSE	FALSE	FALSE	Black/African American Non-Hispanic		$25,000 to $34,999	Grade 9-11	5
283	341	FALSE	FALSE	FALSE	FALSE	FALSE	FALSE	TRUE	FALSE	FALSE	Phone call or text message from your child		TRUE	FALSE	FALSE	FALSE	FALSE	FALSE	FALSE	FALSE	FALSE	FALSE	No	No		No	No	No	FALSE	FALSE	FALSE	FALSE	FALSE	TRUE	Not a problem	TRUE	FALSE	FALSE	FALSE	FALSE	FALSE	FALSE	FALSE	FALSE	Black/African American Non-Hispanic		Prefer not to answer	Grade 12 or GED (high school graduate)	1
283	355	FALSE	FALSE	FALSE	FALSE	FALSE	FALSE	TRUE	FALSE	FALSE	Automated phone call from the school		FALSE	TRUE	FALSE	FALSE	FALSE	FALSE	FALSE	FALSE	FALSE	FALSE	Do not know/not sure	No		No	Do not know/not sure	No	FALSE	FALSE	FALSE	FALSE	FALSE	TRUE	Do not know/Not sure	TRUE	FALSE	FALSE	FALSE	TRUE	FALSE	FALSE	FALSE	FALSE	Black/African American Non-Hispanic		$50,000 to $74,999	College: 1-3 years or technical school training	2
283	376	TRUE	FALSE	FALSE	FALSE	TRUE	FALSE	TRUE	FALSE	FALSE	Automated phone call from the school	internet	FALSE	FALSE	FALSE	FALSE	TRUE	FALSE	FALSE	TRUE	FALSE	FALSE	No	Yes		Yes	My child(ren) do(es) not receive special education	No	TRUE	FALSE	FALSE	FALSE	FALSE	FALSE	Major problem	FALSE	FALSE	FALSE	FALSE	TRUE	FALSE	FALSE	FALSE	FALSE	White Non-Hispanic		Prefer not to answer	Graduate or professional school (1 year or more)	2
283	381	FALSE	FALSE	FALSE	TRUE	TRUE	FALSE	FALSE	FALSE	FALSE	Automated phone call from the school		FALSE	FALSE	FALSE	FALSE	FALSE	FALSE	FALSE	FALSE	TRUE	FALSE	Do not know/not sure	No		My child is not enrolled in the free/reduced lunch program	My child(ren) do(es) not receive special education	No	FALSE	FALSE	TRUE	FALSE	TRUE	FALSE	Major problem	FALSE	FALSE	TRUE	FALSE	FALSE	FALSE	FALSE	FALSE	FALSE	Asian		$50,000 to $74,999	Grade 9-11	3
283	385	TRUE	FALSE	FALSE	FALSE	FALSE	FALSE	FALSE	FALSE	FALSE	Automated phone call from the school		TRUE	FALSE	FALSE	FALSE	FALSE	FALSE	FALSE	FALSE	FALSE	FALSE	No	No		My child is not enrolled in the free/reduced lunch program	My child(ren) do(es) not receive special education	No	FALSE	FALSE	FALSE	FALSE	FALSE	TRUE	Not a problem	TRUE	FALSE	FALSE	FALSE	FALSE	FALSE	FALSE	FALSE	FALSE	Black/African American Non-Hispanic	native american; asian	$25,000 to $34,999	College: 4 years or more (college graduate)	1
283	386	TRUE	FALSE	FALSE	FALSE	FALSE	FALSE	FALSE	FALSE	FALSE	Automated phone call from the school	tv/local news	TRUE	FALSE	FALSE	FALSE	FALSE	FALSE	FALSE	FALSE	FALSE	FALSE	Do not know/not sure	No		No			FALSE	FALSE	FALSE	FALSE	FALSE	FALSE		FALSE	FALSE	FALSE	FALSE	FALSE	FALSE	FALSE	FALSE	FALSE					1
283	387	TRUE	FALSE	FALSE	FALSE	FALSE	FALSE	FALSE	FALSE	FALSE	Automated phone call from the school	letter from school	FALSE	FALSE	TRUE	TRUE	FALSE	FALSE	FALSE	FALSE	FALSE	FALSE	No	No		Prefer not to answer	My child(ren) do(es) not receive special education	Do not know/not sure	FALSE	FALSE	FALSE	FALSE	FALSE	TRUE	Major problem	FALSE	FALSE	FALSE	FALSE	FALSE	FALSE	FALSE	FALSE	TRUE	Black/African American Non-Hispanic		$35,000 to $49,999	Grade 12 or GED (high school graduate)	1
283	388	FALSE	FALSE	FALSE	TRUE	FALSE	FALSE	FALSE	FALSE	FALSE	Automated phone call from the school		TRUE	FALSE	FALSE	FALSE	FALSE	FALSE	FALSE	FALSE	FALSE	FALSE	Do not know/not sure	Yes	300	My child is not enrolled in the free/reduced lunch program	My child(ren) do(es) not receive special education	Do not know/not sure	FALSE	FALSE	FALSE	FALSE	TRUE	TRUE	Minor problem	TRUE	FALSE	FALSE	FALSE	FALSE	FALSE	FALSE	FALSE	FALSE	White Non-Hispanic		$50,000 to $74,999	College: 1-3 years or technical school training	4
283	389	FALSE	FALSE	FALSE	FALSE	FALSE	FALSE	TRUE	FALSE	FALSE	Automated phone call from the school		TRUE	FALSE	FALSE	FALSE	FALSE	FALSE	FALSE	FALSE	FALSE	FALSE	No	No		My child is not enrolled in the free/reduced lunch program	Do not know/not sure	Do not know/not sure	FALSE	FALSE	FALSE	FALSE	FALSE	TRUE	Not a problem	TRUE	FALSE	FALSE	FALSE	FALSE	FALSE	FALSE	FALSE	FALSE	Black/African American Non-Hispanic		Greater than or equal to $75,000	College: 1-3 years or technical school training	1
283	390	FALSE	FALSE	FALSE	FALSE	TRUE	FALSE	TRUE	FALSE	FALSE	Automated phone call from the school		FALSE	FALSE	TRUE	FALSE	FALSE	FALSE	FALSE	FALSE	FALSE	FALSE	No	Yes	375	My child is not enrolled in the free/reduced lunch program	No	No	TRUE	TRUE	TRUE	FALSE	TRUE	FALSE	Major problem	FALSE	FALSE	FALSE	FALSE	FALSE	FALSE	FALSE	FALSE	TRUE	White Non-Hispanic		Greater than or equal to $75,000	College: 4 years or more (college graduate)	3
283	391	FALSE	FALSE	FALSE	FALSE	FALSE	FALSE	TRUE	FALSE	FALSE	Letter from the school		TRUE	FALSE	FALSE	FALSE	FALSE	FALSE	FALSE	FALSE	FALSE	FALSE	No	No		No	My child(ren) do(es) not receive special education	No	FALSE	FALSE	FALSE	FALSE	TRUE	FALSE	Not a problem	FALSE	FALSE	FALSE	FALSE	FALSE	FALSE	FALSE	FALSE	TRUE	Black/African American Non-Hispanic		Less than $15,000	College: 1-3 years or technical school training	1
283	392	FALSE	FALSE	FALSE	FALSE	FALSE	FALSE	TRUE	FALSE	FALSE	Letter from the school	tv/local news	FALSE	TRUE	FALSE	FALSE	FALSE	FALSE	FALSE	FALSE	FALSE	FALSE	No	No		No	My child(ren) do(es) not receive special education	No	FALSE	FALSE	FALSE	FALSE	TRUE	FALSE	Major problem	TRUE	FALSE	FALSE	FALSE	FALSE	TRUE	FALSE	TRUE	FALSE	Black/African American Non-Hispanic		$15,000 to $24,999	College: 1-3 years or technical school training	2
283	395	TRUE	FALSE	FALSE	FALSE	FALSE	FALSE	FALSE	FALSE	FALSE	Letter from the school		TRUE	FALSE	FALSE	FALSE	FALSE	FALSE	FALSE	FALSE	FALSE	FALSE	No	No		No	My child(ren) do(es) not receive special education	No	FALSE	FALSE	TRUE	FALSE	TRUE	FALSE	Major problem	FALSE	FALSE	FALSE	FALSE	FALSE	FALSE	FALSE	FALSE	TRUE	White Non-Hispanic	black	$15,000 to $24,999	Grade 12 or GED (high school graduate)	1
283	397	TRUE	FALSE	FALSE	FALSE	FALSE	FALSE	TRUE	FALSE	FALSE	Automated phone call from the school		TRUE	FALSE	FALSE	FALSE	FALSE	FALSE	FALSE	FALSE	FALSE	FALSE	No	Yes	125	No	My child(ren) do(es) not receive special education	Do not know/not sure	TRUE	TRUE	FALSE	FALSE	FALSE	FALSE	Major problem	FALSE	FALSE	FALSE	FALSE	TRUE	FALSE	FALSE	FALSE	TRUE	Black/African American Non-Hispanic		$25,000 to $34,999	College: 4 years or more (college graduate)	1
283	401	TRUE	FALSE	FALSE	FALSE	TRUE	TRUE	TRUE	FALSE	FALSE	Automated phone call from the school	internet	TRUE	FALSE	FALSE	FALSE	FALSE	FALSE	FALSE	FALSE	FALSE	FALSE	No	No		No	My child(ren) do(es) not receive special education	No	TRUE	TRUE	TRUE	FALSE	FALSE	FALSE	Major problem	TRUE	FALSE	FALSE	FALSE	TRUE	TRUE	FALSE	FALSE	FALSE	White Non-Hispanic		$15,000 to $24,999	College: 1-3 years or technical school training	2
283	406	TRUE	FALSE	FALSE	FALSE	FALSE	FALSE	FALSE	FALSE	FALSE	Automated phone call from the school	letter from the school	TRUE	FALSE	FALSE	FALSE	FALSE	FALSE	FALSE	FALSE	FALSE	FALSE	No	No		No	My child(ren) do(es) not receive special education	No	FALSE	FALSE	FALSE	FALSE	FALSE	TRUE	Not a problem	TRUE	FALSE	FALSE	FALSE	FALSE	FALSE	FALSE	FALSE	FALSE	Black/African American Non-Hispanic		Prefer not to answer	Graduate or professional school (1 year or more)	2
283	407	TRUE	TRUE	FALSE	FALSE	TRUE	FALSE	TRUE	FALSE	FALSE	Automated phone call from the school	phone call or text; internet; tv.local news	TRUE	FALSE	FALSE	FALSE	FALSE	FALSE	FALSE	FALSE	FALSE	FALSE	Do not know/not sure	No		No	My child(ren) do(es) not receive special education	No	FALSE	FALSE	FALSE	FALSE	TRUE	FALSE	Minor problem	TRUE	FALSE	FALSE	FALSE	FALSE	FALSE	FALSE	FALSE	FALSE	Asian		Prefer not to answer	College: 4 years or more (college graduate)	3
283	408	FALSE	FALSE	FALSE	FALSE	TRUE	FALSE	TRUE	FALSE	FALSE	Automated phone call from the school		FALSE	FALSE	FALSE	FALSE	FALSE	FALSE	FALSE	FALSE	FALSE	FALSE	Do not know/not sure	No		No	My child(ren) do(es) not receive special education	No	FALSE	FALSE	FALSE	FALSE	TRUE	FALSE	Major problem	TRUE	FALSE	FALSE	FALSE	FALSE	FALSE	FALSE	FALSE	FALSE	Black/African American Non-Hispanic		$35,000 to $49,999	College: 1-3 years or technical school training	2
283	409	FALSE	FALSE	TRUE	TRUE	FALSE	FALSE	FALSE	FALSE	FALSE	Automated phone call from the school		TRUE	FALSE	FALSE	FALSE	FALSE	FALSE	FALSE	FALSE	FALSE	FALSE	No	No		No	My child(ren) do(es) not receive special education	Yes	FALSE	FALSE	FALSE	FALSE	FALSE	TRUE	Not a problem	TRUE	FALSE	FALSE	FALSE	FALSE	FALSE	FALSE	FALSE	FALSE	Black/African American Non-Hispanic		Prefer not to answer	College: 1-3 years or technical school training	2
283	411	FALSE	FALSE	FALSE	FALSE	FALSE	FALSE	TRUE	FALSE	FALSE	TV/local news		FALSE	FALSE	FALSE	FALSE	TRUE	FALSE	FALSE	FALSE	FALSE	FALSE	No	No		No	My child(ren) do(es) not receive special education	Do not know/not sure	FALSE	FALSE	FALSE	FALSE	FALSE	TRUE	Not a problem	TRUE	FALSE	FALSE	FALSE	FALSE	FALSE	FALSE	FALSE	FALSE	White Non-Hispanic		$25,000 to $34,999	College: 1-3 years or technical school training	1
283	412	FALSE	FALSE	FALSE	FALSE	FALSE	FALSE	FALSE	FALSE	TRUE	Phone call or text message from your child		FALSE	FALSE	FALSE	FALSE	TRUE	FALSE	FALSE	FALSE	FALSE	FALSE	Do not know/not sure	Yes	100	Yes	My child(ren) do(es) not receive special education	No	FALSE	FALSE	TRUE	FALSE	FALSE	FALSE	Major problem	FALSE	FALSE	FALSE	TRUE	FALSE	FALSE	FALSE	FALSE	FALSE	Black/African American Non-Hispanic		Less than $15,000	Grade 12 or GED (high school graduate)	4
283	414	FALSE	FALSE	FALSE	FALSE	FALSE	FALSE	TRUE	FALSE	FALSE	TV/local news		FALSE	FALSE	FALSE	FALSE	FALSE	TRUE	FALSE	FALSE	FALSE	FALSE	No	Yes	150	No	My child(ren) do(es) not receive special education	No	TRUE	TRUE	TRUE	FALSE	FALSE	FALSE	Medium/Moderate problem	FALSE	FALSE	FALSE	TRUE	FALSE	FALSE	FALSE	FALSE	FALSE	Black/African American Non-Hispanic		Less than $15,000	Grade 12 or GED (high school graduate)	2
283	418	FALSE	FALSE	FALSE	FALSE	FALSE	FALSE	TRUE	FALSE	FALSE	Automated phone call from the school	letter from school	TRUE	FALSE	FALSE	FALSE	FALSE	FALSE	FALSE	FALSE	FALSE	FALSE	No	No		Yes	My child(ren) do(es) not receive special education	No	FALSE	FALSE	TRUE	FALSE	FALSE	FALSE	Not a problem	TRUE	FALSE	FALSE	FALSE	FALSE	FALSE	FALSE	FALSE	FALSE	Native America Indian/Alaska Native		$25,000 to $34,999	College: 1-3 years or technical school training	5
283	428	TRUE	FALSE	FALSE	FALSE	FALSE	FALSE	FALSE	FALSE	FALSE	Automated phone call from the school		TRUE	FALSE	FALSE	FALSE	FALSE	FALSE	FALSE	FALSE	FALSE	FALSE	No	No		Prefer not to answer	No	Do not know/not sure	FALSE	FALSE	FALSE	FALSE	FALSE	TRUE	Not a problem	TRUE	FALSE	FALSE	FALSE	FALSE	FALSE	FALSE	FALSE	FALSE	Black/African American Non-Hispanic		Less than $15,000	Grade 12 or GED (high school graduate)	4
283	431	FALSE	FALSE	FALSE	FALSE	FALSE	FALSE	TRUE	FALSE	FALSE	Automated phone call from the school		FALSE	FALSE	FALSE	FALSE	FALSE	FALSE	FALSE	FALSE	FALSE	FALSE	Do not know/not sure	No		No	My child(ren) do(es) not receive special education	Do not know/not sure	FALSE	FALSE	FALSE	FALSE	FALSE	TRUE	Not a problem	TRUE	FALSE	FALSE	FALSE	FALSE	FALSE	FALSE	FALSE	FALSE	Other	Moor	Prefer not to answer	Prefer not to answer	2
283	432	FALSE	FALSE	FALSE	FALSE	FALSE	TRUE	TRUE	FALSE	FALSE	Radio	tv/local news	FALSE	FALSE	FALSE	FALSE	FALSE	FALSE	FALSE	FALSE	FALSE	FALSE	No	No		No	My child(ren) do(es) not receive special education	No	FALSE	FALSE	FALSE	FALSE	TRUE	FALSE	Not a problem	TRUE	FALSE	FALSE	FALSE	FALSE	FALSE	FALSE	FALSE	FALSE	White Non-Hispanic		$35,000 to $49,999	College: 1-3 years or technical school training	3
283	433	FALSE	FALSE	FALSE	FALSE	FALSE	FALSE	FALSE	FALSE	TRUE	Automated phone call from the school	email; letter; internet; radio; tv/local news	FALSE	FALSE	FALSE	FALSE	TRUE	FALSE	FALSE	FALSE	FALSE	FALSE	No	Yes	200	Yes	My child(ren) do(es) not receive special education	Yes	TRUE	TRUE	FALSE	FALSE	FALSE	FALSE	Major problem	FALSE	FALSE	FALSE	FALSE	FALSE	FALSE	FALSE	FALSE	TRUE	Black/African American Non-Hispanic		$25,000 to $34,999	Grade 12 or GED (high school graduate)	2
283	434	FALSE	FALSE	FALSE	FALSE	FALSE	FALSE	TRUE	FALSE	FALSE	Automated phone call from the school		FALSE	FALSE	FALSE	TRUE	FALSE	FALSE	FALSE	FALSE	FALSE	FALSE	No	Yes	100	Yes	My child(ren) do(es) not receive special education	No	FALSE	TRUE	TRUE	TRUE	TRUE	FALSE	Major problem	FALSE	FALSE	TRUE	FALSE	FALSE	FALSE	FALSE	FALSE	FALSE	White Non-Hispanic		$25,000 to $34,999	Grade 12 or GED (high school graduate)	3
283	435	FALSE	FALSE	FALSE	TRUE	FALSE	FALSE	FALSE	FALSE	FALSE	Phone call or text message from your child		FALSE	FALSE	TRUE	FALSE	FALSE	TRUE	FALSE	FALSE	FALSE	FALSE	No			Yes	My child(ren) do(es) not receive special education	No	FALSE	FALSE	TRUE	FALSE	FALSE	FALSE	Major problem	FALSE	FALSE	FALSE	TRUE	FALSE	FALSE	FALSE	FALSE	FALSE	Black/African American Non-Hispanic		Less than $15,000	Grade 12 or GED (high school graduate)	4
283	438	FALSE	FALSE	FALSE	TRUE	FALSE	TRUE	TRUE	FALSE	FALSE	Automated phone call from the school	phone or text	FALSE	FALSE	FALSE	FALSE	FALSE	FALSE	FALSE	TRUE	FALSE	FALSE	No	No		Yes	My child(ren) do(es) not receive special education	No	TRUE	FALSE	TRUE	FALSE	FALSE	FALSE	Medium/Moderate problem	TRUE	FALSE	FALSE	FALSE	FALSE	FALSE	FALSE	TRUE	FALSE	Black/African American Non-Hispanic		Less than $15,000	College: 4 years or more (college graduate)	1
283	444	FALSE	FALSE	FALSE	FALSE	FALSE	FALSE	TRUE	FALSE	FALSE	Automated phone call from the school	text message	TRUE	FALSE	FALSE	FALSE	FALSE	FALSE	FALSE	FALSE	FALSE	FALSE	No	No		No	My child(ren) do(es) not receive special education	No	FALSE	FALSE	FALSE	FALSE	FALSE	TRUE	Not a problem	TRUE	TRUE	FALSE	FALSE	FALSE	FALSE	FALSE	FALSE	FALSE	White Non-Hispanic		Prefer not to answer	Grade 9-11	2
283	457	FALSE	FALSE	FALSE	FALSE	FALSE	FALSE	TRUE	FALSE	FALSE	TV/local news		FALSE	FALSE	FALSE	FALSE	TRUE	FALSE	FALSE	FALSE	FALSE	FALSE	No	Yes	50	No	No	Do not know/not sure	FALSE	FALSE	FALSE	FALSE	TRUE	FALSE	Major problem	FALSE	FALSE	FALSE	FALSE	TRUE	FALSE	FALSE	FALSE	FALSE	White Non-Hispanic		Less than $15,000	Grade 12 or GED (high school graduate)	1
283	458	FALSE	FALSE	FALSE	TRUE	FALSE	FALSE	FALSE	FALSE	FALSE	Automated phone call from the school	phone or text	TRUE	FALSE	TRUE	FALSE	TRUE	FALSE	TRUE	FALSE	FALSE	FALSE	No	Yes	300	Yes	My child(ren) do(es) not receive special education	No	TRUE	TRUE	FALSE	TRUE	TRUE	FALSE	Major problem	FALSE	FALSE	FALSE	FALSE	FALSE	FALSE	FALSE	FALSE	TRUE	Black/African American Non-Hispanic		Less than $15,000	College: 1-3 years or technical school training	2
283	460	FALSE	FALSE	FALSE	FALSE	FALSE	FALSE	TRUE	FALSE	FALSE	Automated phone call from the school	tv/local news	TRUE	FALSE	FALSE	FALSE	FALSE	FALSE	FALSE	FALSE	FALSE	FALSE	No	No		No	No	No	FALSE	FALSE	FALSE	FALSE	FALSE	TRUE	Not a problem	TRUE	FALSE	FALSE	FALSE	FALSE	FALSE	FALSE	FALSE	FALSE	Black/African American Non-Hispanic		Less than $15,000	Grade 9-11	3
283	461	FALSE	FALSE	FALSE	FALSE	TRUE	TRUE	TRUE	FALSE	FALSE	Automated phone call from the school	email from school; radio; tv/local news	FALSE	TRUE	FALSE	TRUE	FALSE	FALSE	FALSE	FALSE	FALSE	FALSE	No	No		Prefer not to answer	My child(ren) do(es) not receive special education	No	FALSE	FALSE	TRUE	FALSE	TRUE	FALSE	Not a problem	FALSE	FALSE	TRUE	FALSE	FALSE	FALSE	FALSE	FALSE	FALSE	Black/African American Non-Hispanic	Asian	$15,000 to $24,999	Grade 12 or GED (high school graduate)	2
283	464	FALSE	FALSE	FALSE	FALSE	FALSE	FALSE	TRUE	FALSE	FALSE	Automated phone call from the school	phone; email; letter from school	FALSE	FALSE	FALSE	FALSE	FALSE	TRUE	FALSE	FALSE	FALSE	FALSE	No	No		No	My child(ren) do(es) not receive special education	No	FALSE	FALSE	FALSE	FALSE	FALSE	TRUE	Major problem	TRUE	FALSE	FALSE	FALSE	FALSE	FALSE	FALSE	FALSE	FALSE	Black/African American Non-Hispanic		$15,000 to $24,999	Grade 12 or GED (high school graduate)	1
283	465	FALSE	FALSE	FALSE	TRUE	FALSE	FALSE	FALSE	FALSE	FALSE	Automated phone call from the school	letter from school	FALSE	FALSE	FALSE	TRUE	FALSE	FALSE	FALSE	FALSE	FALSE	FALSE	No	Yes	200	Yes	My child(ren) do(es) not receive special education	Do not know/not sure	FALSE	FALSE	TRUE	TRUE	FALSE	FALSE	Major problem	FALSE	FALSE	TRUE	FALSE	TRUE	FALSE	FALSE	TRUE	FALSE	Black/African American Non-Hispanic		$15,000 to $24,999	Grade 1-8	2
283	467	TRUE	FALSE	FALSE	FALSE	FALSE	FALSE	TRUE	FALSE	FALSE	Automated phone call from the school	tv/local news	FALSE	FALSE	FALSE	FALSE	FALSE	FALSE	FALSE	FALSE	FALSE	TRUE	No	No		No	My child(ren) do(es) not receive special education	No	FALSE	FALSE	FALSE	FALSE	FALSE	TRUE	Major problem	FALSE	FALSE	FALSE	FALSE	FALSE	FALSE	FALSE	FALSE	TRUE	Black/African American Non-Hispanic		Less than $15,000	College: 1-3 years or technical school training	3
283	468	FALSE	FALSE	FALSE	FALSE	TRUE	FALSE	FALSE	FALSE	FALSE	Automated phone call from the school	email from school	FALSE	FALSE	FALSE	FALSE	FALSE	FALSE	FALSE	FALSE	FALSE	FALSE	No	No		No	My child(ren) do(es) not receive special education	No	FALSE	FALSE	FALSE	FALSE	FALSE	TRUE	Not a problem	TRUE	FALSE	FALSE	FALSE	FALSE	FALSE	FALSE	FALSE	FALSE	Black/African American Non-Hispanic		$35,000 to $49,999	College: 1-3 years or technical school training	3
283	478	TRUE	TRUE	FALSE	FALSE	FALSE	FALSE	TRUE	FALSE	FALSE	Automated phone call from the school	Radio; tv/local news	FALSE	FALSE	FALSE	FALSE	FALSE	FALSE	FALSE	FALSE	FALSE	FALSE	Do not know/not sure	No		No	Do not know/not sure	Do not know/not sure	FALSE	FALSE	TRUE	FALSE	FALSE	FALSE	Major problem	TRUE	FALSE	FALSE	FALSE	FALSE	FALSE	FALSE	FALSE	FALSE	Black/African American Non-Hispanic		$15,000 to $24,999	College: 1-3 years or technical school training	2
283	481	FALSE	FALSE	FALSE	FALSE	FALSE	FALSE	TRUE	FALSE	FALSE	Automated phone call from the school	tv/local news	TRUE	FALSE	FALSE	FALSE	FALSE	FALSE	FALSE	FALSE	FALSE	FALSE	No	No		Yes	No	No	FALSE	FALSE	FALSE	TRUE	TRUE	FALSE	Major problem	TRUE	FALSE	FALSE	FALSE	FALSE	FALSE	FALSE	FALSE	FALSE	Black/African American Non-Hispanic		$25,000 to $34,999	College: 1-3 years or technical school training	2
283	490	FALSE	FALSE	FALSE	FALSE	FALSE	FALSE	TRUE	FALSE	FALSE	Automated phone call from the school		FALSE	FALSE	FALSE	FALSE	TRUE	FALSE	FALSE	FALSE	FALSE	FALSE	No	No		Yes	No	No	TRUE	FALSE	FALSE	FALSE	FALSE	FALSE	Major problem	FALSE	FALSE	FALSE	FALSE	TRUE	FALSE	FALSE	FALSE	FALSE	Black/African American Non-Hispanic		Less than $15,000	Grade 12 or GED (high school graduate)	1
283	493	TRUE	FALSE	FALSE	FALSE	FALSE	FALSE	FALSE	FALSE	FALSE	Automated phone call from the school		FALSE	FALSE	FALSE	FALSE	FALSE	FALSE	FALSE	FALSE	FALSE	FALSE	Do not know/not sure	No		No	No	No	TRUE	FALSE	FALSE	FALSE	FALSE	FALSE	Major problem	TRUE	FALSE	FALSE	FALSE	FALSE	FALSE	FALSE	FALSE	FALSE	Hispanic/Latino		Less than $15,000	College: 4 years or more (college graduate)	1
283	497	FALSE	FALSE	FALSE	FALSE	FALSE	FALSE	TRUE	FALSE	FALSE	Automated phone call from the school		FALSE	FALSE	FALSE	FALSE	FALSE	FALSE	FALSE	FALSE	FALSE	FALSE	No	No		No	My child(ren) do(es) not receive special education	No	FALSE	FALSE	FALSE	FALSE	TRUE	FALSE	Not a problem	TRUE	FALSE	FALSE	FALSE	FALSE	FALSE	FALSE	FALSE	FALSE	White Non-Hispanic		Greater than or equal to $75,000	College: 4 years or more (college graduate)	1
283	541	FALSE	FALSE	FALSE	FALSE	FALSE	TRUE	FALSE	FALSE	FALSE	Automated phone call from the school		TRUE	FALSE	FALSE	FALSE	FALSE	FALSE	FALSE	FALSE	FALSE	FALSE	Do not know/not sure	No		Yes	Do not know/not sure	No	FALSE	FALSE	FALSE	FALSE	FALSE	FALSE	Not a problem	TRUE	FALSE	FALSE	FALSE	FALSE	FALSE	FALSE	FALSE	FALSE	White Non-Hispanic		$15,000 to $24,999	College: 1-3 years or technical school training	1
283	543	FALSE	FALSE	FALSE	FALSE	FALSE	FALSE	TRUE	TRUE	FALSE	Automated phone call from the school		FALSE	FALSE	FALSE	FALSE	FALSE	FALSE	FALSE	FALSE	FALSE	FALSE	Do not know/not sure	No		No	Do not know/not sure	Do not know/not sure	FALSE	FALSE	FALSE	FALSE	FALSE	TRUE	Do not know/Not sure	TRUE	FALSE	FALSE	FALSE	FALSE	FALSE	FALSE	FALSE	FALSE	White Non-Hispanic			Graduate or professional school (1 year or more)	3
283	578	FALSE	TRUE	FALSE	FALSE	TRUE	FALSE	TRUE	TRUE	FALSE	Other	Automated phone call from the school;Internet/School's website;TV/local news	TRUE	FALSE	FALSE	FALSE	FALSE	FALSE	FALSE	FALSE	FALSE	FALSE	No	No		My child is not enrolled in the free/reduced lunch program	My child(ren) do(es) not receive special education	No	FALSE	FALSE	TRUE	FALSE	TRUE	FALSE	Not a problem	TRUE	FALSE	FALSE	FALSE	FALSE	FALSE	FALSE	FALSE	FALSE	Hispanic/Latino		$35,000 to $49,999	College: 1-3 years or technical school training	1
283	583	FALSE	FALSE	FALSE	TRUE	FALSE	FALSE	TRUE	FALSE	FALSE	Automated phone call from the school		FALSE	FALSE	FALSE	FALSE	TRUE	FALSE	FALSE	FALSE	FALSE	FALSE	No	Yes	200	No	My child(ren) do(es) not receive special education	No	TRUE	TRUE	TRUE	FALSE	TRUE	FALSE	Major problem	FALSE	FALSE	FALSE	FALSE	TRUE	FALSE	FALSE	FALSE	FALSE	Black/African American Non-Hispanic		$15,000 to $24,999	College: 1-3 years or technical school training	4
283	585	TRUE	FALSE	FALSE	TRUE	FALSE	FALSE	FALSE	FALSE	FALSE	Automated phone call from the school	phone call or text; letter from school	FALSE	FALSE	FALSE	FALSE	FALSE	FALSE	FALSE	FALSE	FALSE	FALSE	No	No		No	My child(ren) do(es) not receive special education	No	TRUE	FALSE	TRUE	FALSE	TRUE	FALSE	Medium/Moderate problem	TRUE	FALSE	FALSE	FALSE	FALSE	FALSE	FALSE	FALSE	FALSE	White Non-Hispanic		$50,000 to $74,999	Grade 12 or GED (high school graduate)	1
283	601	FALSE	FALSE	FALSE	FALSE	FALSE	FALSE	TRUE	FALSE	FALSE	Automated phone call from the school	email	FALSE	FALSE	TRUE	FALSE	FALSE	FALSE	FALSE	FALSE	FALSE	FALSE	No	No		No	No	No	FALSE	FALSE	TRUE	FALSE	FALSE	FALSE	Medium/Moderate problem	TRUE	FALSE	TRUE	FALSE	FALSE	FALSE	FALSE	FALSE	FALSE	White Non-Hispanic		$35,000 to $49,999	College: 4 years or more (college graduate)	3
283	602	FALSE	FALSE	FALSE	FALSE	TRUE	FALSE	TRUE	FALSE	FALSE	Automated phone call from the school	tv/local news	FALSE	FALSE	FALSE	FALSE	FALSE	FALSE	FALSE	FALSE	FALSE	FALSE	No	No		My child is not enrolled in the free/reduced lunch program	My child(ren) do(es) not receive special education	No	FALSE	FALSE	FALSE	FALSE	FALSE	TRUE	Not a problem	TRUE	FALSE	FALSE	FALSE	TRUE	FALSE	FALSE	FALSE	FALSE	White Non-Hispanic		$50,000 to $74,999	College: 1-3 years or technical school training	1
283	608	TRUE	FALSE	FALSE	FALSE	FALSE	FALSE	FALSE	FALSE	FALSE	Automated phone call from the school	phone; tv/local news	FALSE	FALSE	TRUE	FALSE	FALSE	FALSE	FALSE	FALSE	FALSE	FALSE	No	No		No	My child(ren) do(es) not receive special education	No	FALSE	FALSE	FALSE	FALSE	FALSE	TRUE	Major problem	FALSE	TRUE	FALSE	FALSE	FALSE	FALSE	FALSE	FALSE	FALSE	White Non-Hispanic	black	Greater than or equal to $75,000	College: 4 years or more (college graduate)	1
283	611	TRUE	FALSE	FALSE	FALSE	TRUE	FALSE	TRUE	FALSE	FALSE	Automated phone call from the school	internet; tv/local news	FALSE	FALSE	TRUE	FALSE	FALSE	FALSE	FALSE	FALSE	FALSE	FALSE	No	No		No	My child(ren) do(es) not receive special education	No	TRUE	TRUE	FALSE	FALSE	FALSE	FALSE	Major problem	TRUE	FALSE	FALSE	FALSE	FALSE	FALSE	FALSE	FALSE	FALSE	White Non-Hispanic		$15,000 to $24,999	College: 1-3 years or technical school training	2
283	612	TRUE	FALSE	FALSE	FALSE	FALSE	FALSE	TRUE	FALSE	FALSE	Automated phone call from the school	phone call; email from school	FALSE	FALSE	FALSE	FALSE	FALSE	FALSE	FALSE	FALSE	FALSE	FALSE	No	No		No	No	No	FALSE	FALSE	FALSE	FALSE	TRUE	FALSE	Major problem	TRUE	FALSE	FALSE	FALSE	FALSE	FALSE	FALSE	FALSE	FALSE	Asian		Greater than or equal to $75,000	College: 4 years or more (college graduate)	1
283	618	FALSE	FALSE	FALSE	FALSE	TRUE	TRUE	TRUE	FALSE	FALSE	Letter from the school	radio; tv/local news	FALSE	FALSE	FALSE	FALSE	FALSE	FALSE	FALSE	FALSE	FALSE	FALSE	No	Yes	500	No	My child(ren) do(es) not receive special education	No	FALSE	FALSE	TRUE	FALSE	TRUE	FALSE	Not a problem	FALSE	TRUE	FALSE	FALSE	FALSE	FALSE	FALSE	FALSE	FALSE	Black/African American Non-Hispanic		$35,000 to $49,999	College: 1-3 years or technical school training	2
283	619	FALSE	FALSE	FALSE	FALSE	FALSE	TRUE	TRUE	FALSE	FALSE	Automated phone call from the school	phone call; email; internet; radio; tv/local news	FALSE	FALSE	FALSE	FALSE	FALSE	FALSE	FALSE	FALSE	FALSE	FALSE	Do not know/not sure	Yes	250	No	My child(ren) do(es) not receive special education	No	FALSE	FALSE	TRUE	FALSE	FALSE	FALSE	Minor problem	TRUE	FALSE	FALSE	FALSE	FALSE	FALSE	FALSE	FALSE	FALSE	White Non-Hispanic	black	Less than $15,000	College: 1-3 years or technical school training	1
283	621	FALSE	FALSE	FALSE	TRUE	TRUE	FALSE	FALSE	FALSE	FALSE	Email from the school		FALSE	FALSE	TRUE	FALSE	FALSE	FALSE	FALSE	FALSE	FALSE	FALSE	No	No		My child is not enrolled in the free/reduced lunch program	My child(ren) do(es) not receive special education	No	FALSE	FALSE	FALSE	FALSE	FALSE	TRUE	Not a problem	FALSE	FALSE	FALSE	TRUE	FALSE	FALSE	FALSE	FALSE	FALSE	White Non-Hispanic		$35,000 to $49,999	College: 1-3 years or technical school training	1
283	622	TRUE	FALSE	FALSE	FALSE	FALSE	FALSE	TRUE	FALSE	FALSE	Automated phone call from the school		TRUE	FALSE	FALSE	FALSE	FALSE	FALSE	FALSE	FALSE	FALSE	FALSE	No	No		No	My child(ren) do(es) not receive special education	No	FALSE	FALSE	TRUE	FALSE	FALSE	FALSE	Major problem	FALSE	FALSE	FALSE	FALSE	FALSE	FALSE	FALSE	FALSE	TRUE	White Non-Hispanic		$15,000 to $24,999	College: 1-3 years or technical school training	2
283	623	FALSE	FALSE	FALSE	TRUE	FALSE	FALSE	TRUE	FALSE	FALSE	Automated phone call from the school	letter froms school; tv/local news	TRUE	FALSE	FALSE	FALSE	FALSE	FALSE	FALSE	FALSE	FALSE	FALSE	No	No		No	My child(ren) do(es) not receive special education	No	FALSE	FALSE	FALSE	FALSE	TRUE	FALSE	Do not know/Not sure	TRUE	TRUE	FALSE	FALSE	FALSE	TRUE	FALSE	FALSE	FALSE	Black/African American Non-Hispanic		$15,000 to $24,999	Grade 12 or GED (high school graduate)	1
283	676	FALSE	FALSE	FALSE	FALSE	FALSE	FALSE	TRUE	FALSE	FALSE	Automated phone call from the school		TRUE	FALSE	FALSE	FALSE	FALSE	FALSE	FALSE	FALSE	FALSE	FALSE	No	No		Prefer not to answer	My child(ren) do(es) not receive special education	No	FALSE	FALSE	TRUE	FALSE	FALSE	FALSE	Not a problem	TRUE	FALSE	FALSE	FALSE	FALSE	FALSE	FALSE	FALSE	FALSE	White Non-Hispanic		Prefer not to answer	Grade 12 or GED (high school graduate)	1
283	684	TRUE	FALSE	FALSE	FALSE	FALSE	FALSE	TRUE	FALSE	FALSE	Automated phone call from the school		FALSE	FALSE	FALSE	FALSE	FALSE	TRUE	FALSE	FALSE	FALSE	FALSE	Do not know/not sure	Yes	100	No	No	Yes	FALSE	FALSE	FALSE	FALSE	FALSE	TRUE	Not a problem	FALSE	FALSE	FALSE	FALSE	TRUE	FALSE	FALSE	FALSE	FALSE	Black/African American Non-Hispanic		$25,000 to $34,999	College: 4 years or more (college graduate)	2
283	693	FALSE	FALSE	FALSE	FALSE	TRUE	FALSE	TRUE	FALSE	FALSE	Automated phone call from the school		TRUE	FALSE	FALSE	FALSE	FALSE	FALSE	FALSE	FALSE	FALSE	FALSE	No	No		No	My child(ren) do(es) not receive special education	No	FALSE	FALSE	FALSE	FALSE	FALSE	TRUE	Not a problem	TRUE	FALSE	FALSE	FALSE	FALSE	FALSE	FALSE	FALSE	FALSE	Asian		Prefer not to answer	College: 4 years or more (college graduate)	3
283	736	FALSE	FALSE	FALSE	TRUE	FALSE	FALSE	FALSE	FALSE	FALSE	Phone call or text message from your child	letter from school	TRUE	FALSE	FALSE	FALSE	FALSE	FALSE	FALSE	FALSE	FALSE	FALSE	No	No		No	My child(ren) do(es) not receive special education	No	FALSE	FALSE	FALSE	FALSE	FALSE	TRUE	Not a problem	TRUE	FALSE	FALSE	FALSE	FALSE	FALSE	FALSE	FALSE	FALSE	Black/African American Non-Hispanic		$50,000 to $74,999	Grade 12 or GED (high school graduate)	1
283	737	FALSE	FALSE	FALSE	FALSE	FALSE	FALSE	TRUE	FALSE	FALSE	Automated phone call from the school	Email; radio; Tv/local news	FALSE	FALSE	TRUE	FALSE	FALSE	FALSE	FALSE	FALSE	FALSE	FALSE	No	No		My child is not enrolled in the free/reduced lunch program	My child(ren) do(es) not receive special education	No	FALSE	FALSE	TRUE	FALSE	FALSE	FALSE	Medium/Moderate problem	TRUE	FALSE	FALSE	FALSE	TRUE	FALSE	FALSE	FALSE	FALSE	White Non-Hispanic		$50,000 to $74,999	College: 4 years or more (college graduate)	1
283	739	TRUE	FALSE	FALSE	FALSE	FALSE	TRUE	TRUE	FALSE	FALSE	Automated phone call from the school	radio; tv/local news	FALSE	FALSE	FALSE	FALSE	FALSE	FALSE	FALSE	FALSE	TRUE	FALSE	No	No		No	Do not know/not sure	No	FALSE	FALSE	TRUE	FALSE	FALSE	FALSE	Not a problem	TRUE	FALSE	TRUE	FALSE	FALSE	FALSE	FALSE	FALSE	FALSE	Black/African American Non-Hispanic		Less than $15,000	Grade 12 or GED (high school graduate)	4
283	742	FALSE	FALSE	FALSE	FALSE	FALSE	FALSE	TRUE	FALSE	FALSE	TV/local news		TRUE	FALSE	FALSE	FALSE	FALSE	FALSE	FALSE	FALSE	FALSE	FALSE	Do not know/not sure	No		No	My child(ren) do(es) not receive special education	Do not know/not sure	FALSE	FALSE	FALSE	FALSE	FALSE	TRUE	Not a problem	TRUE	FALSE	FALSE	FALSE	FALSE	FALSE	FALSE	FALSE	FALSE	White Non-Hispanic		$15,000 to $24,999	College: 1-3 years or technical school training	1
283	833	FALSE	FALSE	FALSE	FALSE	FALSE	FALSE	TRUE	FALSE	FALSE	Other	Letter from the school;TV/local news	TRUE	FALSE	FALSE	FALSE	FALSE	FALSE	FALSE	FALSE	FALSE	FALSE	No	No		Yes	My child(ren) do(es) not receive special education	No	TRUE	FALSE	FALSE	FALSE	FALSE	FALSE	Major problem	FALSE	FALSE	FALSE	FALSE	FALSE	FALSE	FALSE	FALSE	TRUE	Black/African American Non-Hispanic		$15,000 to $24,999	College: 1-3 years or technical school training	1
283	834	FALSE	FALSE	FALSE	FALSE	FALSE	FALSE	TRUE	FALSE	FALSE	Letter from the school		FALSE	FALSE	FALSE	FALSE	FALSE	FALSE	FALSE	FALSE	FALSE	FALSE	Do not know/not sure	No		Yes	Do not know/not sure	No	FALSE	FALSE	TRUE	TRUE	TRUE	FALSE	Major problem	TRUE	FALSE	FALSE	FALSE	FALSE	FALSE	FALSE	FALSE	FALSE	White Non-Hispanic		$25,000 to $34,999	Grade 12 or GED (high school graduate)	2
283	836	FALSE	FALSE	FALSE	FALSE	FALSE	FALSE	TRUE	FALSE	FALSE	Other	Automated phone call from the school;Email from the school	TRUE	FALSE	FALSE	FALSE	FALSE	FALSE	FALSE	FALSE	FALSE	FALSE	No	Yes	300	Yes	My child(ren) do(es) not receive special education	No	FALSE	FALSE	FALSE	FALSE	TRUE	FALSE	Major problem	FALSE	FALSE	FALSE	FALSE	FALSE	FALSE	FALSE	FALSE	FALSE	Black/African American Non-Hispanic		Less than $15,000	College: 4 years or more (college graduate)	2
283	838	FALSE	FALSE	FALSE	FALSE	TRUE	FALSE	FALSE	FALSE	FALSE	Automated phone call from the school		TRUE	FALSE	FALSE	FALSE	FALSE	FALSE	FALSE	FALSE	FALSE	FALSE				No	My child(ren) do(es) not receive special education	No	FALSE	FALSE	FALSE	FALSE	FALSE	TRUE	Not a problem	FALSE	FALSE	FALSE	FALSE	FALSE	FALSE	FALSE	FALSE	FALSE					2
283	853	FALSE	FALSE	FALSE	FALSE	FALSE	FALSE	TRUE	FALSE	FALSE	Automated phone call from the school		TRUE	FALSE	FALSE	FALSE	FALSE	FALSE	FALSE	FALSE	FALSE	FALSE	Do not know/not sure	No		No	Do not know/not sure	No	FALSE	FALSE	FALSE	FALSE	FALSE	TRUE	Not a problem	TRUE	FALSE	FALSE	FALSE	FALSE	FALSE	FALSE	FALSE	FALSE	White Non-Hispanic		$25,000 to $34,999	Grade 12 or GED (high school graduate)	1
283	854	FALSE	FALSE	FALSE	TRUE	FALSE	FALSE	FALSE	FALSE	FALSE	Letter from the school		FALSE	FALSE	FALSE	FALSE	FALSE	FALSE	TRUE	FALSE	FALSE	FALSE	No	Yes	30	Yes	No	No	FALSE	FALSE	FALSE	FALSE	TRUE	FALSE	Major problem	FALSE	FALSE	TRUE	FALSE	FALSE	FALSE	FALSE	TRUE	FALSE	White Non-Hispanic		$25,000 to $34,999	Grade 12 or GED (high school graduate)	1
283	855	FALSE	FALSE	FALSE	TRUE	FALSE	FALSE	FALSE	FALSE	FALSE	Automated phone call from the school	phone call or text; letter; internet; tv/local new	TRUE	FALSE	FALSE	FALSE	FALSE	FALSE	FALSE	FALSE	FALSE	FALSE	Do not know/not sure	No		No	Do not know/not sure	Do not know/not sure	FALSE	FALSE	FALSE	FALSE	FALSE	FALSE	Not a problem	TRUE	FALSE	FALSE	FALSE	FALSE	FALSE	FALSE	FALSE	FALSE	White Non-Hispanic		$35,000 to $49,999	College: 1-3 years or technical school training	2
283	856	FALSE	FALSE	FALSE	FALSE	TRUE	FALSE	FALSE	FALSE	FALSE	Automated phone call from the school		TRUE	FALSE	FALSE	FALSE	FALSE	FALSE	FALSE	FALSE	FALSE	FALSE	No	No		No	Do not know/not sure	No	FALSE	FALSE	FALSE	FALSE	FALSE	TRUE	Do not know/Not sure	TRUE	FALSE	FALSE	FALSE	FALSE	FALSE	FALSE	FALSE	FALSE	White Non-Hispanic		$15,000 to $24,999	Grade 12 or GED (high school graduate)	2
283	857	FALSE	FALSE	FALSE	FALSE	FALSE	FALSE	TRUE	FALSE	FALSE	Automated phone call from the school	phone; email from school	FALSE	FALSE	FALSE	FALSE	FALSE	FALSE	FALSE	TRUE	FALSE	FALSE	No	No		Yes	My child(ren) do(es) not receive special education	No	FALSE	FALSE	TRUE	TRUE	TRUE	FALSE	Medium/Moderate problem	FALSE	FALSE	FALSE	FALSE	FALSE	FALSE	FALSE	FALSE	FALSE	Hispanic/Latino		Less than $15,000	College: 1-3 years or technical school training	2
283	858	FALSE	FALSE	FALSE	TRUE	FALSE	FALSE	FALSE	FALSE	FALSE	Automated phone call from the school	phone call or text; letter from school	TRUE	FALSE	FALSE	FALSE	FALSE	FALSE	FALSE	FALSE	FALSE	FALSE	No	No		Yes	My child(ren) do(es) not receive special education	No	FALSE	FALSE	FALSE	TRUE	TRUE	FALSE	Do not know/Not sure	TRUE	FALSE	FALSE	FALSE	FALSE	FALSE	FALSE	FALSE	FALSE	White Non-Hispanic		$25,000 to $34,999	Grade 12 or GED (high school graduate)	2
283	859	FALSE	FALSE	FALSE	TRUE	FALSE	FALSE	FALSE	FALSE	FALSE	Automated phone call from the school		TRUE	FALSE	FALSE	FALSE	FALSE	FALSE	FALSE	FALSE	FALSE	FALSE	No	No		No	Do not know/not sure	No	FALSE	FALSE	FALSE	FALSE	TRUE	FALSE	Do not know/Not sure	TRUE	FALSE	FALSE	FALSE	FALSE	FALSE	FALSE	FALSE	FALSE	White Non-Hispanic		$50,000 to $74,999	College: 4 years or more (college graduate)	2
283	861	FALSE	FALSE	FALSE	FALSE	FALSE	FALSE	TRUE	FALSE	FALSE	TV/local news		TRUE	FALSE	FALSE	FALSE	FALSE	FALSE	FALSE	FALSE	FALSE	FALSE	No	No		No	My child(ren) do(es) not receive special education	No	FALSE	FALSE	FALSE	FALSE	TRUE	FALSE	Major problem	FALSE	FALSE	FALSE	FALSE	FALSE	FALSE	FALSE	TRUE	FALSE	Black/African American Non-Hispanic		$25,000 to $34,999	College: 4 years or more (college graduate)	2
283	875	FALSE	FALSE	FALSE	FALSE	FALSE	TRUE	TRUE	FALSE	FALSE	Automated phone call from the school		FALSE	FALSE	TRUE	FALSE	FALSE	FALSE	FALSE	FALSE	FALSE	FALSE	No	No		No	My child(ren) do(es) not receive special education	Do not know/not sure	FALSE	FALSE	FALSE	FALSE	FALSE	FALSE		TRUE	FALSE	FALSE	FALSE	TRUE	FALSE	FALSE	FALSE	FALSE	Black/African American Non-Hispanic			Grade 1-8	2
283	876	FALSE	FALSE	FALSE	TRUE	FALSE	FALSE	FALSE	FALSE	FALSE	Phone call or text message from your child		TRUE	FALSE	TRUE	FALSE	TRUE	FALSE	FALSE	FALSE	FALSE	FALSE	Do not know/not sure	Yes	100	Prefer not to answer	My child(ren) do(es) not receive special education	No	FALSE	FALSE	FALSE	FALSE	TRUE	TRUE	Not a problem	TRUE	TRUE	FALSE	FALSE	TRUE	FALSE	FALSE	FALSE	FALSE	White Non-Hispanic		Prefer not to answer	Grade 12 or GED (high school graduate)	1
283	877	FALSE	FALSE	FALSE	FALSE	FALSE	FALSE	TRUE	FALSE	FALSE	Automated phone call from the school		FALSE	FALSE	FALSE	FALSE	FALSE	FALSE	TRUE	FALSE	FALSE	FALSE	No	Yes	500	Yes	Do not know/not sure	No	TRUE	FALSE	TRUE	TRUE	FALSE	FALSE	Medium/Moderate problem	FALSE	FALSE	FALSE	FALSE	FALSE	FALSE	TRUE	FALSE	FALSE	White Non-Hispanic		$15,000 to $24,999	College: 4 years or more (college graduate)	1
283	880	FALSE	FALSE	FALSE	FALSE	TRUE	FALSE	FALSE	FALSE	FALSE	Automated phone call from the school	internet; tv/local news	TRUE	FALSE	TRUE	FALSE	FALSE	FALSE	FALSE	FALSE	FALSE	FALSE	Do not know/not sure	No		No	My child(ren) do(es) not receive special education	Do not know/not sure	TRUE	FALSE	FALSE	FALSE	TRUE	FALSE	Major problem	TRUE	FALSE	FALSE	FALSE	TRUE	FALSE	FALSE	FALSE	FALSE	White Non-Hispanic		$35,000 to $49,999	College: 1-3 years or technical school training	3
283	885	FALSE	FALSE	FALSE	FALSE	FALSE	FALSE	FALSE	TRUE	FALSE	Automated phone call from the school		FALSE	FALSE	TRUE	FALSE	FALSE	FALSE	FALSE	FALSE	FALSE	FALSE	No	No		Yes		No	FALSE	FALSE	FALSE	TRUE	FALSE	FALSE	Not a problem	TRUE	FALSE	FALSE	FALSE	FALSE	FALSE	FALSE	FALSE	FALSE	White Non-Hispanic		$15,000 to $24,999	College: 4 years or more (college graduate)	2
283	899	FALSE	FALSE	FALSE	FALSE	FALSE	FALSE	TRUE	FALSE	FALSE	Automated phone call from the school	letter from school	TRUE	FALSE	FALSE	FALSE	FALSE	FALSE	FALSE	FALSE	FALSE	FALSE	Do not know/not sure	No		No	My child(ren) do(es) not receive special education	Yes	FALSE	FALSE	TRUE	FALSE	TRUE	FALSE	Not a problem	TRUE	FALSE	FALSE	FALSE	FALSE	FALSE	FALSE	FALSE	FALSE	White Non-Hispanic	black	$15,000 to $24,999	College: 1-3 years or technical school training	1
283	927	FALSE	FALSE	FALSE	FALSE	FALSE	FALSE	TRUE	FALSE	FALSE	Automated phone call from the school		TRUE	FALSE	FALSE	FALSE	FALSE	FALSE	FALSE	FALSE	FALSE	FALSE	No	No		No	My child(ren) do(es) not receive special education	No	FALSE	FALSE	FALSE	FALSE	TRUE	FALSE	Not a problem	TRUE	FALSE	FALSE	FALSE	FALSE	FALSE	FALSE	FALSE	FALSE	White Non-Hispanic		Less than $15,000	College: 1-3 years or technical school training	2
283	929	TRUE	FALSE	FALSE	FALSE	FALSE	FALSE	TRUE	FALSE	FALSE	Automated phone call from the school	tv/local news	FALSE	FALSE	TRUE	FALSE	FALSE	FALSE	FALSE	FALSE	FALSE	FALSE	No	No		No	My child(ren) do(es) not receive special education	Do not know/not sure	FALSE	FALSE	FALSE	FALSE	FALSE	TRUE	Not a problem	TRUE	TRUE	FALSE	FALSE	FALSE	TRUE	FALSE	FALSE	FALSE	White Non-Hispanic	black	Greater than or equal to $75,000	College: 1-3 years or technical school training	1
283	932	TRUE	FALSE	FALSE	TRUE	FALSE	FALSE	FALSE	FALSE	FALSE	Automated phone call from the school	letter from school	FALSE	FALSE	FALSE	FALSE	TRUE	FALSE	FALSE	FALSE	FALSE	FALSE	No	No		My child is not enrolled in the free/reduced lunch program	My child(ren) do(es) not receive special education	Do not know/not sure	FALSE	FALSE	FALSE	FALSE	FALSE	TRUE	Medium/Moderate problem	TRUE	FALSE	FALSE	FALSE	TRUE	FALSE	FALSE	FALSE	FALSE	White Non-Hispanic		$15,000 to $24,999	College: 1-3 years or technical school training	1
283	937	TRUE	FALSE	FALSE	FALSE	FALSE	FALSE	TRUE	FALSE	FALSE	Automated phone call from the school		FALSE	FALSE	FALSE	FALSE	FALSE	TRUE	FALSE	FALSE	FALSE	FALSE	No	Yes	100	No	Do not know/not sure	Yes	FALSE	FALSE	TRUE	FALSE	FALSE	FALSE	Not a problem	FALSE	FALSE	FALSE	FALSE	TRUE	FALSE	FALSE	FALSE	FALSE	Black/African American Non-Hispanic		$25,000 to $34,999	College: 4 years or more (college graduate)	2
283	938	FALSE	FALSE	FALSE	FALSE	FALSE	FALSE	TRUE	FALSE	FALSE	Automated phone call from the school		FALSE	FALSE	FALSE	FALSE	FALSE	FALSE	FALSE	FALSE	TRUE	FALSE	No	Yes	150	No	No	No	FALSE	FALSE	FALSE	FALSE	FALSE	TRUE	Not a problem	TRUE	FALSE	FALSE	FALSE	TRUE	FALSE	FALSE	FALSE	FALSE	Black/African American Non-Hispanic		$15,000 to $24,999	Grade 12 or GED (high school graduate)	3
284	58	FALSE	FALSE	FALSE	TRUE	FALSE	FALSE	FALSE	FALSE	FALSE	Other	Automated phone call from the school;TV/local news	TRUE	FALSE	FALSE	FALSE	FALSE	FALSE	FALSE	FALSE	FALSE	FALSE	Do not know/not sure	No		No	No	Do not know/not sure	FALSE	FALSE	FALSE	FALSE	FALSE	TRUE	Not a problem	TRUE	FALSE	FALSE	FALSE	FALSE	FALSE	FALSE	FALSE	FALSE	Black/African American Non-Hispanic		Less than $15,000	Grade 9-11	2
284	66	FALSE	FALSE	TRUE	FALSE	TRUE	FALSE	FALSE	FALSE	FALSE	Automated phone call from the school		FALSE	FALSE	TRUE	FALSE	FALSE	FALSE	FALSE	FALSE	FALSE	FALSE	Do not know/not sure	Yes	30	Yes		Do not know/not sure	FALSE	FALSE	FALSE	TRUE	TRUE	FALSE	Minor problem	TRUE	FALSE	FALSE	FALSE	TRUE	FALSE	FALSE	FALSE	FALSE	White Non-Hispanic		Less than $15,000	Graduate or professional school (1 year or more)	1
284	71	TRUE	FALSE	FALSE	FALSE	FALSE	FALSE	TRUE	FALSE	FALSE	Other	Automated phone call from the school;Internet/School's website;TV/local news	TRUE	FALSE	FALSE	FALSE	FALSE	FALSE	FALSE	FALSE	FALSE	FALSE	Do not know/not sure	No		No	My child(ren) do(es) not receive special education	Do not know/not sure	FALSE	FALSE	FALSE	FALSE	FALSE	TRUE	Not a problem	TRUE	FALSE	FALSE	FALSE	FALSE	FALSE	FALSE	FALSE	FALSE	Black/African American Non-Hispanic		$15,000 to $24,999	College: 1-3 years or technical school training	2
284	72	FALSE	FALSE	FALSE	TRUE	FALSE	FALSE	FALSE	FALSE	FALSE	Letter from the school		FALSE	FALSE	FALSE	FALSE	FALSE	FALSE	FALSE	FALSE	TRUE	FALSE	Do not know/not sure	No		My child is not enrolled in the free/reduced lunch program	My child(ren) do(es) not receive special education	Do not know/not sure	FALSE	FALSE	TRUE	FALSE	FALSE	FALSE	Not a problem	FALSE	FALSE	FALSE	FALSE	TRUE	FALSE	FALSE	FALSE	FALSE	White Non-Hispanic		$25,000 to $34,999	Grade 12 or GED (high school graduate)	1
284	76	FALSE	FALSE	FALSE	FALSE	TRUE	FALSE	FALSE	FALSE	FALSE	Other	Automated phone call from the school;Phone call or text message from your child	TRUE	FALSE	FALSE	FALSE	FALSE	FALSE	FALSE	FALSE	FALSE	FALSE	Do not know/not sure	No		No	My child(ren) do(es) not receive special education	Do not know/not sure	FALSE	FALSE	FALSE	FALSE	FALSE	TRUE	Major problem	FALSE	FALSE	FALSE	FALSE	TRUE	TRUE	FALSE	FALSE	FALSE	White Non-Hispanic		Less than $15,000	College: 1-3 years or technical school training	1
284	77	FALSE	FALSE	FALSE	FALSE	FALSE	FALSE	TRUE	FALSE	FALSE	Automated phone call from the school		TRUE	FALSE	FALSE	FALSE	FALSE	FALSE	FALSE	FALSE	FALSE	FALSE	No	No		No	My child(ren) do(es) not receive special education	Yes	FALSE	FALSE	FALSE	FALSE	FALSE	TRUE	Not a problem	TRUE	FALSE	FALSE	FALSE	FALSE	FALSE	FALSE	FALSE	FALSE	White Non-Hispanic		$15,000 to $24,999	College: 1-3 years or technical school training	1
284	79	FALSE	FALSE	FALSE	TRUE	FALSE	FALSE	FALSE	FALSE	FALSE	Automated phone call from the school		FALSE	FALSE	FALSE	FALSE	FALSE	FALSE	FALSE	FALSE	FALSE	FALSE	No	Yes		No	My child(ren) do(es) not receive special education	Do not know/not sure	FALSE	FALSE	FALSE	FALSE	FALSE	TRUE	Major problem	TRUE	FALSE	FALSE	FALSE	FALSE	FALSE	FALSE	FALSE	FALSE	Black/African American Non-Hispanic		Greater than or equal to $75,000	College: 1-3 years or technical school training	1
284	80	FALSE	FALSE	FALSE	TRUE	FALSE	FALSE	FALSE	FALSE	FALSE	Letter from the school		FALSE	FALSE	FALSE	TRUE	FALSE	FALSE	FALSE	FALSE	FALSE	FALSE	No	No		No	My child(ren) do(es) not receive special education	No	FALSE	FALSE	FALSE	FALSE	FALSE	TRUE	Major problem	FALSE	FALSE	TRUE	FALSE	FALSE	FALSE	FALSE	FALSE	FALSE	White Non-Hispanic		$25,000 to $34,999	Grade 12 or GED (high school graduate)	4
284	83	FALSE	FALSE	FALSE	FALSE	FALSE	FALSE	TRUE	FALSE	FALSE	Other	Phone call or text message from your child;Email from the school;TV/local news	FALSE	FALSE	FALSE	FALSE	FALSE	FALSE	FALSE	FALSE	FALSE	FALSE	No	Yes	200	Yes	No	No	FALSE	FALSE	TRUE	FALSE	FALSE	FALSE	Major problem	TRUE	FALSE	FALSE	FALSE	FALSE	FALSE	FALSE	FALSE	FALSE	Black/African American Non-Hispanic		Less than $15,000	Grade 12 or GED (high school graduate)	3
284	89	FALSE	FALSE	FALSE	FALSE	FALSE	FALSE	FALSE	TRUE	FALSE	Automated phone call from the school		FALSE	FALSE	FALSE	TRUE	FALSE	FALSE	FALSE	FALSE	FALSE	FALSE	No	No		No	My child(ren) do(es) not receive special education	Do not know/not sure	FALSE	FALSE	FALSE	FALSE	FALSE	TRUE	Major problem	TRUE	FALSE	TRUE	FALSE	TRUE	FALSE	FALSE	TRUE	FALSE	White Non-Hispanic		$15,000 to $24,999	Grade 12 or GED (high school graduate)	3
284	102	FALSE	FALSE	FALSE	TRUE	FALSE	FALSE	FALSE	FALSE	FALSE	Phone call or text message from your child		FALSE	FALSE	FALSE	FALSE	TRUE	FALSE	FALSE	FALSE	FALSE	FALSE	No	Yes	25	No	My child(ren) do(es) not receive special education	No	TRUE	FALSE	FALSE	FALSE	FALSE	FALSE	Major problem	TRUE	FALSE	FALSE	TRUE	FALSE	FALSE	FALSE	FALSE	FALSE	White Non-Hispanic		Greater than or equal to $75,000	College: 4 years or more (college graduate)	2
284	104	FALSE	FALSE	FALSE	FALSE	FALSE	FALSE	TRUE	FALSE	FALSE	Other	Automated phone call from the school;Email from the school;Letter from the school;Internet/School's website;TV/local news	TRUE	FALSE	TRUE	FALSE	FALSE	FALSE	FALSE	FALSE	FALSE	FALSE	Do not know/not sure	No		No	My child(ren) do(es) not receive special education	Do not know/not sure	FALSE	FALSE	TRUE	FALSE	FALSE	FALSE	Do not know/Not sure	FALSE	FALSE	FALSE	FALSE	TRUE	TRUE	FALSE	FALSE	FALSE	Black/African American Non-Hispanic		$15,000 to $24,999	College: 4 years or more (college graduate)	2
284	106	FALSE	FALSE	FALSE	TRUE	FALSE	FALSE	FALSE	FALSE	FALSE	Automated phone call from the school		TRUE	FALSE	FALSE	FALSE	FALSE	FALSE	FALSE	FALSE	FALSE	FALSE	Do not know/not sure	No		No	Do not know/not sure	No	FALSE	FALSE	FALSE	FALSE	FALSE	TRUE	Not a problem	TRUE	FALSE	FALSE	FALSE	FALSE	FALSE	FALSE	FALSE	FALSE	Asian		$25,000 to $34,999	Grade 12 or GED (high school graduate)	1
284	107	FALSE	FALSE	TRUE	FALSE	FALSE	FALSE	FALSE	FALSE	FALSE	Other	Automated phone call from the school;Phone call or text message from your child	FALSE	FALSE	FALSE	FALSE	FALSE	FALSE	FALSE	FALSE	FALSE	FALSE	Do not know/not sure	Yes	200	Yes	Do not know/not sure	Do not know/not sure	FALSE	FALSE	FALSE	FALSE	TRUE	FALSE	Do not know/Not sure	TRUE	FALSE	FALSE	FALSE	FALSE	FALSE	FALSE	FALSE	FALSE	White Non-Hispanic		$25,000 to $34,999	College: 1-3 years or technical school training	1
284	108	TRUE	FALSE	FALSE	FALSE	FALSE	FALSE	TRUE	FALSE	FALSE	TV/local news	Automated phone call from the school;TV/local news	TRUE	FALSE	FALSE	FALSE	FALSE	FALSE	FALSE	FALSE	FALSE	FALSE	No	No		No	My child(ren) do(es) not receive special education	No	FALSE	FALSE	TRUE	FALSE	TRUE	FALSE	Major problem	TRUE	FALSE	FALSE	TRUE	TRUE	FALSE	FALSE	FALSE	FALSE	White Non-Hispanic		$25,000 to $34,999	College: 1-3 years or technical school training	1
284	111	FALSE	FALSE	FALSE	FALSE	TRUE	FALSE	TRUE	FALSE	FALSE	Automated phone call from the school		FALSE	FALSE	TRUE	FALSE	FALSE	FALSE	FALSE	FALSE	FALSE	FALSE	No	No		No	My child(ren) do(es) not receive special education	No	FALSE	FALSE	TRUE	FALSE	TRUE	FALSE	Major problem	TRUE	FALSE	FALSE	FALSE	TRUE	FALSE	FALSE	FALSE	FALSE	White Non-Hispanic		$15,000 to $24,999	Grade 12 or GED (high school graduate)	1
284	112	FALSE	FALSE	FALSE	TRUE	FALSE	FALSE	FALSE	FALSE	FALSE	Other	Automated phone call from the school;Phone call or text message from your child;Letter from the school	TRUE	FALSE	FALSE	FALSE	FALSE	FALSE	FALSE	FALSE	FALSE	FALSE	Yes	No		My child is not enrolled in the free/reduced lunch program	My child(ren) do(es) not receive special education	Do not know/not sure	FALSE	FALSE	TRUE	FALSE	FALSE	FALSE	Major problem	FALSE	FALSE	FALSE	FALSE	FALSE	FALSE	FALSE	FALSE	FALSE	White Non-Hispanic		$25,000 to $34,999	Grade 12 or GED (high school graduate)	1
284	115	TRUE	FALSE	FALSE	FALSE	TRUE	FALSE	TRUE	FALSE	FALSE	Other	Automated phone call from the school;Phone call or text message from your child;TV/local news	FALSE	FALSE	FALSE	TRUE	FALSE	FALSE	FALSE	FALSE	FALSE	FALSE	No	No		Yes	My child(ren) do(es) not receive special education	No	FALSE	FALSE	FALSE	TRUE	FALSE	FALSE	Major problem	FALSE	FALSE	FALSE	FALSE	FALSE	FALSE	FALSE	TRUE	FALSE	Black/African American Non-Hispanic		$15,000 to $24,999	Grade 12 or GED (high school graduate)	3
284	117	FALSE	FALSE	FALSE	FALSE	FALSE	FALSE	TRUE	FALSE	FALSE	Automated phone call from the school		FALSE	FALSE	TRUE	FALSE	FALSE	FALSE	FALSE	FALSE	FALSE	FALSE	Do not know/not sure	No		My child is not enrolled in the free/reduced lunch program	My child(ren) do(es) not receive special education	Do not know/not sure	FALSE	FALSE	FALSE	FALSE	FALSE	TRUE	Not a problem	FALSE	FALSE	FALSE	FALSE	FALSE	FALSE	FALSE	FALSE	FALSE	Black/African American Non-Hispanic		Greater than or equal to $75,000	Graduate or professional school (1 year or more)	2
284	119	FALSE	FALSE	FALSE	FALSE	FALSE	FALSE	TRUE	FALSE	FALSE	Automated phone call from the school		FALSE	FALSE	FALSE	FALSE	TRUE	FALSE	FALSE	FALSE	FALSE	FALSE	No	No		No	Do not know/not sure	No	TRUE	FALSE	FALSE	FALSE	TRUE	FALSE	Major problem	FALSE	FALSE	FALSE	FALSE	TRUE	FALSE	FALSE	FALSE	FALSE	White Non-Hispanic		$15,000 to $24,999	Grade 12 or GED (high school graduate)	1
284	120	FALSE	FALSE	FALSE	TRUE	FALSE	FALSE	FALSE	FALSE	FALSE	Phone call or text message from your child		FALSE	FALSE	TRUE	FALSE	TRUE	FALSE	FALSE	FALSE	FALSE	FALSE	No	No		No	My child(ren) do(es) not receive special education	No	TRUE	FALSE	TRUE	FALSE	TRUE	FALSE	Major problem	FALSE	FALSE	TRUE	FALSE	TRUE	FALSE	FALSE	FALSE	FALSE	Black/African American Non-Hispanic		Less than $15,000	Grade 12 or GED (high school graduate)	2
284	122	TRUE	FALSE	FALSE	TRUE	FALSE	FALSE	FALSE	FALSE	FALSE	Letter from the school	Automated phone call from the school;Letter from the school	TRUE	FALSE	FALSE	FALSE	FALSE	FALSE	FALSE	FALSE	FALSE	FALSE	Do not know/not sure	No		No	My child(ren) do(es) not receive special education	No	FALSE	FALSE	FALSE	FALSE	FALSE	TRUE	Major problem	FALSE	FALSE	FALSE	TRUE	FALSE	FALSE	FALSE	FALSE	FALSE	White Non-Hispanic		Less than $15,000	Grade 12 or GED (high school graduate)	1
284	123	FALSE	FALSE	FALSE	FALSE	FALSE	TRUE	TRUE	TRUE	FALSE	TV/local news	Automated phone call from the school;Phone call or text message from your child;Email from the school;Radio;TV/local news	FALSE	FALSE	FALSE	FALSE	FALSE	TRUE	FALSE	FALSE	FALSE	FALSE	No	No					FALSE	FALSE	FALSE	FALSE	FALSE	FALSE		TRUE	FALSE	FALSE	FALSE	TRUE	FALSE	FALSE	FALSE	FALSE	Asian		$15,000 to $24,999	College: 1-3 years or technical school training	2
284	126	FALSE	FALSE	FALSE	TRUE	FALSE	FALSE	FALSE	FALSE	FALSE	Other	Automated phone call from the school;Email from the school;Letter from the school;Internet/School's website;TV/local news	FALSE	FALSE	TRUE	FALSE	FALSE	TRUE	FALSE	FALSE	FALSE	FALSE	No	No		No	My child(ren) do(es) not receive special education	Do not know/not sure	FALSE	FALSE	TRUE	FALSE	TRUE	FALSE	Not a problem	FALSE	FALSE	TRUE	FALSE	FALSE	FALSE	FALSE	FALSE	FALSE	Black/African American Non-Hispanic		$25,000 to $34,999	College: 4 years or more (college graduate)	3
284	161	FALSE	FALSE	FALSE	TRUE	FALSE	FALSE	FALSE	FALSE	FALSE	Phone call or text message from your child		FALSE	FALSE	TRUE	FALSE	TRUE	TRUE	FALSE	FALSE	FALSE	FALSE	No	Yes		No	Do not know/not sure	No	TRUE	TRUE	FALSE	FALSE	FALSE	FALSE	Major problem	FALSE	FALSE	FALSE	FALSE	TRUE	FALSE	FALSE	FALSE	FALSE	White Non-Hispanic		$15,000 to $24,999	Grade 12 or GED (high school graduate)	1
284	164	TRUE	FALSE	FALSE	FALSE	FALSE	FALSE	TRUE	FALSE	FALSE	Automated phone call from the school		FALSE	FALSE	FALSE	FALSE	FALSE	FALSE	FALSE	FALSE	FALSE	FALSE	No	Yes		My child is not enrolled in the free/reduced lunch program	My child(ren) do(es) not receive special education	No	FALSE	FALSE	FALSE	FALSE	FALSE	TRUE	Do not know/Not sure	TRUE	FALSE	FALSE	FALSE	FALSE	FALSE	FALSE	FALSE	FALSE	Black/African American Non-Hispanic		Greater than or equal to $75,000	Graduate or professional school (1 year or more)	3
284	165	FALSE	FALSE	FALSE	FALSE	FALSE	FALSE	FALSE	TRUE	FALSE	Other	NA	FALSE	FALSE	FALSE	FALSE	FALSE	FALSE	FALSE	FALSE	FALSE	FALSE	Do not know/not sure	No		My child is not enrolled in the free/reduced lunch program	My child(ren) do(es) not receive special education	Yes	FALSE	FALSE	FALSE	FALSE	FALSE	TRUE	Not a problem	FALSE	FALSE	FALSE	FALSE	FALSE	FALSE	FALSE	FALSE	FALSE	White Non-Hispanic		Prefer not to answer	Graduate or professional school (1 year or more)	2
284	166	FALSE	FALSE	FALSE	FALSE	FALSE	FALSE	TRUE	FALSE	FALSE	Automated phone call from the school		FALSE	FALSE	FALSE	FALSE	FALSE	FALSE	FALSE	FALSE	FALSE	FALSE	No	No		My child is not enrolled in the free/reduced lunch program	My child(ren) do(es) not receive special education	No	FALSE	FALSE	FALSE	FALSE	FALSE	TRUE	Not a problem	TRUE	FALSE	FALSE	FALSE	FALSE	FALSE	FALSE	FALSE	FALSE	White Non-Hispanic		Greater than or equal to $75,000	Graduate or professional school (1 year or more)	3
284	167	FALSE	FALSE	FALSE	FALSE	FALSE	FALSE	TRUE	FALSE	FALSE	Automated phone call from the school		FALSE	FALSE	TRUE	FALSE	FALSE	FALSE	FALSE	FALSE	FALSE	FALSE	No	No		No	My child(ren) do(es) not receive special education	Yes	FALSE	FALSE	FALSE	FALSE	FALSE	TRUE	Medium/Moderate problem	TRUE	FALSE	FALSE	FALSE	FALSE	FALSE	FALSE	FALSE	FALSE	White Non-Hispanic		Greater than or equal to $75,000	College: 1-3 years or technical school training	1
284	170	FALSE	FALSE	FALSE	FALSE	FALSE	FALSE	TRUE	FALSE	FALSE	TV/local news		FALSE	FALSE	TRUE	FALSE	FALSE	FALSE	FALSE	FALSE	FALSE	FALSE	No	No		My child is not enrolled in the free/reduced lunch program	My child(ren) do(es) not receive special education	No	FALSE	FALSE	FALSE	FALSE	FALSE	TRUE	Not a problem	TRUE	FALSE	FALSE	FALSE	FALSE	FALSE	FALSE	FALSE	FALSE	White Non-Hispanic		Greater than or equal to $75,000	Graduate or professional school (1 year or more)	1
284	172	FALSE	FALSE	FALSE	FALSE	FALSE	FALSE	TRUE	FALSE	TRUE	Other	Text message;Letter from the school;Automated phone call from the school	FALSE	FALSE	TRUE	FALSE	TRUE	FALSE	FALSE	TRUE	FALSE	FALSE	No	No		No	My child(ren) do(es) not receive special education	No	TRUE	FALSE	TRUE	FALSE	FALSE	FALSE	Major problem	FALSE	FALSE	FALSE	FALSE	TRUE	TRUE	FALSE	FALSE	TRUE	White Non-Hispanic		Greater than or equal to $75,000	College: 4 years or more (college graduate)	2
284	174	FALSE	FALSE	FALSE	TRUE	FALSE	FALSE	FALSE	FALSE	FALSE	Letter from the school		TRUE	FALSE	FALSE	FALSE	FALSE	FALSE	FALSE	FALSE	FALSE	FALSE	Do not know/not sure	No		My child is not enrolled in the free/reduced lunch program	My child(ren) do(es) not receive special education	Do not know/not sure	FALSE	FALSE	FALSE	FALSE	FALSE	TRUE	Not a problem	TRUE	FALSE	FALSE	FALSE	FALSE	FALSE	FALSE	FALSE	FALSE	White Non-Hispanic		$35,000 to $49,999	College: 4 years or more (college graduate)	1
284	175	FALSE	FALSE	FALSE	FALSE	FALSE	FALSE	TRUE	FALSE	FALSE	Automated phone call from the school		FALSE	FALSE	TRUE	FALSE	FALSE	FALSE	FALSE	TRUE	FALSE	FALSE	No	No		No	My child(ren) do(es) not receive special education	No	TRUE	TRUE	TRUE	FALSE	TRUE	FALSE	Do not know/Not sure	FALSE	FALSE	FALSE	FALSE	TRUE	FALSE	FALSE	FALSE	FALSE	White Non-Hispanic		$50,000 to $74,999	College: 1-3 years or technical school training	1
284	178	FALSE	FALSE	FALSE	TRUE	FALSE	TRUE	TRUE	FALSE	FALSE	Other	Automated phone call from the school;Email from the school;Letter from the school;Internet/School's website;TV/local news	FALSE	FALSE	FALSE	FALSE	TRUE	TRUE	FALSE	FALSE	FALSE	FALSE	No	No		Yes	No	No	TRUE	TRUE	TRUE	TRUE	TRUE	FALSE	Major problem	FALSE	FALSE	FALSE	FALSE	FALSE	FALSE	FALSE	FALSE	FALSE	Other	Bi-racial	$15,000 to $24,999	College: 1-3 years or technical school training	1
284	188	FALSE	FALSE	FALSE	FALSE	FALSE	FALSE	TRUE	FALSE	FALSE	Automated phone call from the school		FALSE	FALSE	TRUE	FALSE	FALSE	FALSE	FALSE	FALSE	FALSE	FALSE	No	Yes	40	No	My child(ren) do(es) not receive special education	No	FALSE	FALSE	FALSE	FALSE	FALSE	TRUE	Major problem	FALSE	FALSE	FALSE	FALSE	FALSE	FALSE	FALSE	TRUE	FALSE	White Non-Hispanic		$25,000 to $34,999	Graduate or professional school (1 year or more)	3
284	192	FALSE	FALSE	FALSE	FALSE	FALSE	FALSE	TRUE	FALSE	FALSE	Automated phone call from the school		FALSE	FALSE	TRUE	FALSE	FALSE	FALSE	FALSE	FALSE	FALSE	FALSE	No	No		No	My child(ren) do(es) not receive special education	Do not know/not sure	FALSE	FALSE	FALSE	FALSE	FALSE	TRUE	Major problem	FALSE	FALSE	FALSE	TRUE	TRUE	FALSE	FALSE	FALSE	FALSE	White Non-Hispanic		Greater than or equal to $75,000	College: 1-3 years or technical school training	2
284	193	FALSE	FALSE	FALSE	TRUE	FALSE	FALSE	FALSE	FALSE	FALSE	Other	Automated phone call from the school;TV/local news	FALSE	FALSE	FALSE	FALSE	TRUE	FALSE	FALSE	FALSE	FALSE	FALSE	Do not know/not sure	Yes	50	My child is not enrolled in the free/reduced lunch program	My child(ren) do(es) not receive special education	Do not know/not sure	TRUE	FALSE	FALSE	FALSE	TRUE	FALSE	Major problem	FALSE	FALSE	FALSE	FALSE	TRUE	FALSE	FALSE	FALSE	FALSE	White Non-Hispanic		$25,000 to $34,999	Grade 12 or GED (high school graduate)	1
284	194	FALSE	FALSE	FALSE	FALSE	FALSE	FALSE	TRUE	FALSE	FALSE	Other	Automated phone call from the school;Phone call or text message from your child	FALSE	FALSE	TRUE	FALSE	FALSE	FALSE	FALSE	FALSE	TRUE	FALSE	No	No		My child is not enrolled in the free/reduced lunch program	My child(ren) do(es) not receive special education	No	FALSE	FALSE	FALSE	FALSE	FALSE	TRUE	Not a problem	FALSE	FALSE	FALSE	FALSE	TRUE	FALSE	FALSE	TRUE	FALSE	White Non-Hispanic		Prefer not to answer	College: 4 years or more (college graduate)	3
284	201	FALSE	FALSE	FALSE	FALSE	FALSE	FALSE	TRUE	FALSE	FALSE	Phone call or text message from your child		FALSE	FALSE	TRUE	FALSE	FALSE	FALSE	FALSE	FALSE	FALSE	FALSE	No	Yes	100	My child is not enrolled in the free/reduced lunch program	No	Do not know/not sure	TRUE	TRUE	TRUE	FALSE	FALSE	FALSE	Major problem	TRUE	FALSE	FALSE	FALSE	TRUE	FALSE	FALSE	FALSE	FALSE	White Non-Hispanic		$50,000 to $74,999	College: 4 years or more (college graduate)	2
284	205	FALSE	FALSE	FALSE	FALSE	FALSE	FALSE	TRUE	FALSE	FALSE	Other	Automated phone call from the school;Email from the school;Internet/School's website	TRUE	FALSE	FALSE	FALSE	FALSE	FALSE	FALSE	FALSE	FALSE	FALSE	No	No		My child is not enrolled in the free/reduced lunch program	My child(ren) do(es) not receive special education	No	FALSE	FALSE	TRUE	FALSE	TRUE	FALSE	Major problem	TRUE	FALSE	FALSE	FALSE	FALSE	FALSE	FALSE	FALSE	FALSE	White Non-Hispanic		Greater than or equal to $75,000	College: 4 years or more (college graduate)	1
284	206	FALSE	FALSE	FALSE	TRUE	FALSE	FALSE	TRUE	FALSE	FALSE	Letter from the school		FALSE	FALSE	FALSE	FALSE	TRUE	FALSE	FALSE	FALSE	FALSE	FALSE	No	No		No	Do not know/not sure	No	TRUE	FALSE	FALSE	FALSE	TRUE	FALSE	Minor problem	TRUE	FALSE	FALSE	FALSE	TRUE	TRUE	FALSE	FALSE	FALSE			$15,000 to $24,999	Grade 12 or GED (high school graduate)	2
284	207	FALSE	FALSE	FALSE	TRUE	FALSE	FALSE	FALSE	FALSE	FALSE	Other	Automated phone call from the school;Letter from the school	FALSE	FALSE	FALSE	FALSE	FALSE	FALSE	FALSE	FALSE	FALSE	FALSE		No		No	My child(ren) do(es) not receive special education	No	FALSE	FALSE	FALSE	FALSE	FALSE	TRUE	Do not know/Not sure	TRUE	FALSE	FALSE	FALSE	TRUE	FALSE	TRUE	FALSE	FALSE	White Non-Hispanic		Less than $15,000	Grade 12 or GED (high school graduate)	1
284	208	FALSE	FALSE	FALSE	FALSE	FALSE	FALSE	TRUE	FALSE	FALSE	TV/local news		FALSE	FALSE	FALSE	FALSE	FALSE	FALSE	FALSE	TRUE	FALSE	FALSE	Do not know/not sure	No		No	My child(ren) do(es) not receive special education	No	FALSE	FALSE	FALSE	FALSE	FALSE	TRUE	Not a problem	TRUE	FALSE	FALSE	FALSE	FALSE	FALSE	FALSE	FALSE	FALSE	White Non-Hispanic		$35,000 to $49,999	College: 4 years or more (college graduate)	1
284	210	FALSE	FALSE	FALSE	FALSE	FALSE	FALSE	TRUE	TRUE	FALSE	Letter from the school		FALSE	FALSE	TRUE	FALSE	FALSE	FALSE	FALSE	FALSE	FALSE	FALSE	No	No		No	My child(ren) do(es) not receive special education	Yes	FALSE	FALSE	FALSE	FALSE	TRUE	FALSE	Minor problem	TRUE	FALSE	FALSE	FALSE	FALSE	FALSE	FALSE	FALSE	FALSE	White Non-Hispanic		Greater than or equal to $75,000	Graduate or professional school (1 year or more)	1
284	216	FALSE	FALSE	FALSE	FALSE	FALSE	FALSE	TRUE	FALSE	FALSE	Letter from the school	Automated phone call from the school;Email from the school;Letter from the school	FALSE	FALSE	FALSE	FALSE	TRUE	FALSE	FALSE	FALSE	FALSE	FALSE	No	No		No	My child(ren) do(es) not receive special education	No	FALSE	FALSE	FALSE	FALSE	FALSE	TRUE	Not a problem	FALSE	FALSE	FALSE	FALSE	TRUE	FALSE	FALSE	FALSE	FALSE	White Non-Hispanic		$15,000 to $24,999	College: 4 years or more (college graduate)	1
284	218	FALSE	FALSE	FALSE	FALSE	TRUE	FALSE	FALSE	FALSE	FALSE	Automated phone call from the school		TRUE	FALSE	FALSE	FALSE	FALSE	FALSE	FALSE	FALSE	FALSE	FALSE	No	No		My child is not enrolled in the free/reduced lunch program		No	FALSE	FALSE	FALSE	FALSE	TRUE	FALSE	Not a problem	TRUE	FALSE	FALSE	FALSE	FALSE	FALSE	FALSE	FALSE	FALSE	White Non-Hispanic		$50,000 to $74,999	College: 1-3 years or technical school training	1
284	220	FALSE	FALSE	FALSE	TRUE	FALSE	FALSE	FALSE	FALSE	FALSE	Automated phone call from the school	LETTER FROM SCHOOL	TRUE	FALSE	FALSE	FALSE	FALSE	FALSE	FALSE	FALSE	FALSE	FALSE	No	No		No	Do not know/not sure	No	FALSE	FALSE	FALSE	FALSE	TRUE	FALSE	Minor problem	TRUE	FALSE	FALSE	TRUE	FALSE	FALSE	FALSE	FALSE	FALSE	White Non-Hispanic		$50,000 to $74,999	College: 1-3 years or technical school training	1
284	222	FALSE	FALSE	FALSE	FALSE	FALSE	FALSE	TRUE	FALSE	FALSE	TV/local news		TRUE	FALSE	FALSE	FALSE	FALSE	FALSE	FALSE	FALSE	TRUE	FALSE	Do not know/not sure	No		No	My child(ren) do(es) not receive special education	No	FALSE	FALSE	TRUE	FALSE	FALSE	TRUE	Not a problem	FALSE	FALSE	TRUE	FALSE	FALSE	FALSE	FALSE	FALSE	FALSE	Black/African American Non-Hispanic		Less than $15,000	College: 1-3 years or technical school training	3
284	227	TRUE	FALSE	FALSE	TRUE	FALSE	FALSE	FALSE	FALSE	FALSE	Automated phone call from the school		FALSE	FALSE	FALSE	FALSE	FALSE	FALSE	FALSE	FALSE	FALSE	FALSE	No	Yes		My child is not enrolled in the free/reduced lunch program	Do not know/not sure	Do not know/not sure	FALSE	FALSE	FALSE	FALSE	FALSE	TRUE	Not a problem	TRUE	FALSE	FALSE	FALSE	FALSE	FALSE	FALSE	FALSE	FALSE	Black/African American Non-Hispanic		$15,000 to $24,999	College: 1-3 years or technical school training	1
284	229	FALSE	FALSE	FALSE	FALSE	FALSE	FALSE	TRUE	FALSE	FALSE	Letter from the school		TRUE	FALSE	FALSE	FALSE	FALSE	FALSE	FALSE	FALSE	FALSE	FALSE	No	Yes	300	No	My child(ren) do(es) not receive special education	No	FALSE	TRUE	TRUE	FALSE	FALSE	FALSE	Do not know/Not sure	TRUE	FALSE	FALSE	FALSE	FALSE	FALSE	FALSE	FALSE	FALSE	Asian		Less than $15,000	Grade 1-8	2
284	233	FALSE	FALSE	FALSE	FALSE	FALSE	FALSE	TRUE	FALSE	FALSE	Automated phone call from the school		TRUE	FALSE	FALSE	FALSE	FALSE	FALSE	FALSE	FALSE	FALSE	FALSE	Do not know/not sure	No		No	Do not know/not sure	Do not know/not sure	TRUE	FALSE	TRUE	FALSE	FALSE	FALSE	Major problem	FALSE	FALSE	FALSE	FALSE	TRUE	FALSE	FALSE	FALSE	FALSE	White Non-Hispanic		$35,000 to $49,999	College: 1-3 years or technical school training	3
284	235	FALSE	FALSE	FALSE	FALSE	FALSE	FALSE	TRUE	FALSE	FALSE	Email from the school		TRUE	FALSE	FALSE	FALSE	FALSE	FALSE	FALSE	FALSE	FALSE	FALSE	No	No		Yes	My child(ren) do(es) not receive special education	No	FALSE	FALSE	FALSE	TRUE	FALSE	FALSE	Minor problem	TRUE	FALSE	FALSE	FALSE	FALSE	FALSE	FALSE	FALSE	FALSE	White Non-Hispanic		Less than $15,000	College: 1-3 years or technical school training	1
284	238	FALSE	FALSE	FALSE	TRUE	FALSE	FALSE	TRUE	FALSE	FALSE	Letter from the school		TRUE	FALSE	FALSE	FALSE	FALSE	FALSE	FALSE	FALSE	FALSE	FALSE	No	No		No	My child(ren) do(es) not receive special education	Yes	FALSE	FALSE	FALSE	FALSE	FALSE	TRUE	Not a problem	TRUE	FALSE	FALSE	FALSE	TRUE	TRUE	TRUE	FALSE	FALSE	White Non-Hispanic		Less than $15,000	Grade 12 or GED (high school graduate)	1
284	240	FALSE	FALSE	FALSE	FALSE	FALSE	FALSE	TRUE	FALSE	FALSE	Letter from the school		TRUE	FALSE	FALSE	FALSE	FALSE	FALSE	FALSE	FALSE	FALSE	FALSE	Do not know/not sure	No		No	My child(ren) do(es) not receive special education	No	FALSE	FALSE	TRUE	FALSE	TRUE	FALSE	Not a problem	TRUE	FALSE	FALSE	FALSE	FALSE	FALSE	FALSE	FALSE	FALSE	White Non-Hispanic		Less than $15,000	Grade 12 or GED (high school graduate)	1
284	243	FALSE	FALSE	FALSE	FALSE	FALSE	FALSE	TRUE	FALSE	FALSE	Automated phone call from the school		TRUE	FALSE	FALSE	FALSE	FALSE	FALSE	FALSE	FALSE	FALSE	FALSE	Do not know/not sure	No		No	My child(ren) do(es) not receive special education	Do not know/not sure	FALSE	FALSE	FALSE	FALSE	FALSE	TRUE	Not a problem	TRUE	FALSE	FALSE	FALSE	FALSE	FALSE	FALSE	FALSE	FALSE	Black/African American Non-Hispanic		Greater than or equal to $75,000	Graduate or professional school (1 year or more)	3
284	245	FALSE	TRUE	FALSE	FALSE	FALSE	FALSE	TRUE	FALSE	FALSE	Automated phone call from the school		FALSE	FALSE	FALSE	FALSE	FALSE	FALSE	FALSE	TRUE	FALSE	FALSE	No	Yes	50	No	My child(ren) do(es) not receive special education	Do not know/not sure	TRUE	FALSE	TRUE	FALSE	FALSE	FALSE	Major problem	TRUE	FALSE	FALSE	FALSE	FALSE	FALSE	FALSE	FALSE	FALSE	White Non-Hispanic		$50,000 to $74,999	College: 1-3 years or technical school training	2
284	246	FALSE	FALSE	FALSE	FALSE	FALSE	FALSE	TRUE	FALSE	FALSE	Other	Automated phone call from the school;TV/local news	FALSE	FALSE	FALSE	FALSE	TRUE	FALSE	FALSE	FALSE	FALSE	FALSE	No	No		My child is not enrolled in the free/reduced lunch program	My child(ren) do(es) not receive special education	No	FALSE	FALSE	FALSE	FALSE	FALSE	TRUE	Minor problem	FALSE	FALSE	FALSE	FALSE	TRUE	FALSE	FALSE	FALSE	FALSE	White Non-Hispanic		Prefer not to answer	Grade 12 or GED (high school graduate)	1
284	253	FALSE	FALSE	FALSE	FALSE	FALSE	FALSE	TRUE	FALSE	FALSE	Internet/School's website		TRUE	FALSE	FALSE	FALSE	FALSE	FALSE	FALSE	FALSE	FALSE	FALSE	No	No		My child is not enrolled in the free/reduced lunch program	My child(ren) do(es) not receive special education	No	FALSE	FALSE	FALSE	FALSE	FALSE	TRUE	Not a problem	TRUE	FALSE	FALSE	FALSE	FALSE	FALSE	FALSE	FALSE	FALSE	White Non-Hispanic		Greater than or equal to $75,000	Graduate or professional school (1 year or more)	1
284	256	FALSE	FALSE	FALSE	TRUE	FALSE	FALSE	TRUE	TRUE	FALSE	Other	Automated phone call from the school;Email from the school; Letter from the school; Internet/School's website; Radio; TV/local news	FALSE	FALSE	FALSE	FALSE	FALSE	FALSE	FALSE	FALSE	FALSE	FALSE	No	Yes	200	No	My child(ren) do(es) not receive special education	No	TRUE	TRUE	TRUE	FALSE	TRUE	FALSE	Major problem	TRUE	FALSE	FALSE	TRUE	TRUE	TRUE	FALSE	FALSE	FALSE	White Non-Hispanic		$15,000 to $24,999	College: 1-3 years or technical school training	2
284	257	TRUE	FALSE	FALSE	TRUE	FALSE	FALSE	TRUE	FALSE	FALSE	Automated phone call from the school		TRUE	FALSE	FALSE	FALSE	FALSE	FALSE	FALSE	FALSE	FALSE	FALSE	Do not know/not sure	No		No	My child(ren) do(es) not receive special education	No	FALSE	FALSE	FALSE	FALSE	TRUE	FALSE	Major problem	TRUE	FALSE	FALSE	FALSE	TRUE	FALSE	FALSE	FALSE	FALSE	Asian		$15,000 to $24,999	Grade 1-8	4
284	258	FALSE	FALSE	FALSE	FALSE	FALSE	FALSE	TRUE	FALSE	FALSE	Other	Automated phone call from the school;Phone call or text message from your child	FALSE	FALSE	FALSE	FALSE	FALSE	FALSE	FALSE	FALSE	FALSE	FALSE	No	Yes	1500	No	Do not know/not sure	Do not know/not sure	FALSE	FALSE	TRUE	FALSE	TRUE	FALSE	Medium/Moderate problem	TRUE	TRUE	FALSE	FALSE	TRUE	FALSE	FALSE	FALSE	FALSE	Asian		Greater than or equal to $75,000	College: 1-3 years or technical school training	3
284	261	FALSE	FALSE	FALSE	TRUE	FALSE	FALSE	FALSE	FALSE	FALSE	Phone call or text message from your child		FALSE	FALSE	FALSE	FALSE	FALSE	FALSE	FALSE	FALSE	FALSE	FALSE	No	No		No		No	FALSE	FALSE	FALSE	FALSE	FALSE	TRUE	Not a problem	TRUE	FALSE	FALSE	FALSE	FALSE	FALSE	FALSE	FALSE	FALSE	White Non-Hispanic		Prefer not to answer	College: 1-3 years or technical school training	1
284	295	FALSE	FALSE	FALSE	FALSE	FALSE	FALSE	FALSE	FALSE	TRUE	Automated phone call from the school		TRUE	FALSE	FALSE	FALSE	FALSE	FALSE	FALSE	FALSE	FALSE	FALSE	No	No		My child is not enrolled in the free/reduced lunch program	Do not know/not sure	Yes	FALSE	FALSE	FALSE	FALSE	FALSE	TRUE	Not a problem	TRUE	FALSE	FALSE	FALSE	FALSE	FALSE	FALSE	FALSE	FALSE	White Non-Hispanic		$50,000 to $74,999	College: 4 years or more (college graduate)	1
284	301	TRUE	FALSE	FALSE	FALSE	FALSE	TRUE	TRUE	FALSE	FALSE	Automated phone call from the school		FALSE	FALSE	FALSE	FALSE	FALSE	FALSE	FALSE	FALSE	FALSE	FALSE	No	No		No	My child(ren) do(es) not receive special education	No	TRUE	FALSE	FALSE	FALSE	FALSE	FALSE	Major problem	TRUE	FALSE	FALSE	FALSE	FALSE	FALSE	FALSE	FALSE	FALSE	Black/African American Non-Hispanic		Greater than or equal to $75,000	Graduate or professional school (1 year or more)	1
284	311	FALSE	FALSE	FALSE	FALSE	FALSE	FALSE	TRUE	FALSE	FALSE	Automated phone call from the school		FALSE	FALSE	FALSE	FALSE	TRUE	FALSE	FALSE	FALSE	FALSE	FALSE	No	No		No	No	No	FALSE	FALSE	FALSE	FALSE	FALSE	TRUE	Medium/Moderate problem	FALSE	FALSE	FALSE	FALSE	TRUE	FALSE	FALSE	FALSE	FALSE	White Non-Hispanic		$35,000 to $49,999	Grade 12 or GED (high school graduate)	1
284	315	FALSE	FALSE	FALSE	FALSE	FALSE	FALSE	FALSE	TRUE	FALSE	Automated phone call from the school		FALSE	FALSE	FALSE	FALSE	TRUE	FALSE	FALSE	FALSE	FALSE	FALSE	No	Yes	100	No	My child(ren) do(es) not receive special education	No	TRUE	FALSE	TRUE	FALSE	TRUE	FALSE	Major problem	TRUE	FALSE	FALSE	FALSE	TRUE	FALSE	FALSE	FALSE	FALSE	White Non-Hispanic		$15,000 to $24,999	Grade 12 or GED (high school graduate)	1
284	318	FALSE	FALSE	FALSE	TRUE	FALSE	TRUE	TRUE	FALSE	FALSE	Automated phone call from the school		TRUE	FALSE	FALSE	FALSE	FALSE	FALSE	TRUE	FALSE	FALSE	FALSE	Do not know/not sure	No					FALSE	FALSE	FALSE	FALSE	FALSE	FALSE		FALSE	FALSE	FALSE	FALSE	FALSE	FALSE	FALSE	FALSE	FALSE					1
284	323	FALSE	FALSE	FALSE	FALSE	FALSE	FALSE	TRUE	FALSE	FALSE	Automated phone call from the school		FALSE	FALSE	FALSE	FALSE	FALSE	FALSE	FALSE	FALSE	FALSE	FALSE	No	No		No	Do not know/not sure	No	FALSE	FALSE	FALSE	FALSE	FALSE	TRUE	Not a problem	TRUE	FALSE	FALSE	FALSE	FALSE	FALSE	FALSE	FALSE	FALSE	White Non-Hispanic		$50,000 to $74,999	College: 4 years or more (college graduate)	1
284	325	FALSE	FALSE	FALSE	TRUE	FALSE	FALSE	FALSE	FALSE	FALSE	Automated phone call from the school		TRUE	FALSE	FALSE	FALSE	FALSE	FALSE	FALSE	FALSE	FALSE	FALSE	No	Yes	275	No	Yes	Do not know/not sure	FALSE	FALSE	TRUE	FALSE	FALSE	FALSE	Major problem	TRUE	FALSE	FALSE	FALSE	TRUE	TRUE	FALSE	FALSE	FALSE	Black/African American Non-Hispanic		Less than $15,000	Grade 12 or GED (high school graduate)	1
284	336	TRUE	FALSE	FALSE	TRUE	FALSE	FALSE	TRUE	FALSE	FALSE	Other	Automated phone call from the school;Letter from the school;TV/local news	TRUE	FALSE	FALSE	FALSE	FALSE	FALSE	FALSE	FALSE	FALSE	FALSE	Do not know/not sure	No		Prefer not to answer	Do not know/not sure	Yes	FALSE	FALSE	FALSE	FALSE	TRUE	FALSE	Major problem	TRUE	FALSE	FALSE	FALSE	FALSE	FALSE	FALSE	FALSE	FALSE	Asian		$15,000 to $24,999	Grade 1-8	5
284	346	FALSE	FALSE	FALSE	FALSE	FALSE	FALSE	FALSE	FALSE	TRUE	Automated phone call from the school		TRUE	FALSE	FALSE	FALSE	FALSE	FALSE	FALSE	FALSE	FALSE	FALSE	No	Yes		Yes	My child(ren) do(es) not receive special education	Do not know/not sure	FALSE	TRUE	TRUE	FALSE	FALSE	FALSE	Major problem	FALSE	TRUE	FALSE	FALSE	FALSE	FALSE	FALSE	FALSE	FALSE	White Non-Hispanic		Prefer not to answer	College: 4 years or more (college graduate)	2
284	360	FALSE	FALSE	FALSE	FALSE	FALSE	FALSE	FALSE	TRUE	FALSE	Automated phone call from the school		FALSE	FALSE	TRUE	FALSE	FALSE	FALSE	FALSE	FALSE	FALSE	FALSE	No	No		Yes	My child(ren) do(es) not receive special education	No	FALSE	FALSE	FALSE	FALSE	TRUE	FALSE	Major problem	TRUE	FALSE	TRUE	TRUE	TRUE	TRUE	FALSE	FALSE	FALSE	Black/African American Non-Hispanic		$50,000 to $74,999	College: 1-3 years or technical school training	5
284	362	FALSE	FALSE	FALSE	FALSE	FALSE	FALSE	TRUE	FALSE	FALSE	Other	Letter from the school;TV/local news	FALSE	FALSE	FALSE	FALSE	FALSE	FALSE	FALSE	FALSE	FALSE	FALSE	No	No		No	My child(ren) do(es) not receive special education	No	FALSE	FALSE	FALSE	FALSE	FALSE	FALSE	Not a problem	TRUE	FALSE	FALSE	FALSE	FALSE	FALSE	FALSE	FALSE	FALSE	White Non-Hispanic		Less than $15,000	Grade 12 or GED (high school graduate)	3
284	366	TRUE	FALSE	FALSE	TRUE	FALSE	FALSE	TRUE	FALSE	FALSE	Other	Automated phone call from the school;Letter from the school	TRUE	FALSE	TRUE	FALSE	FALSE	FALSE	FALSE	FALSE	FALSE	FALSE	No	Yes	200	No	My child(ren) do(es) not receive special education	No	TRUE	TRUE	FALSE	FALSE	TRUE	FALSE	Major problem	TRUE	FALSE	FALSE	TRUE	TRUE	TRUE	TRUE	TRUE	FALSE	Other	Black/African American Non-Hispanic & Asian	$50,000 to $74,999	Other	3
284	402	FALSE	FALSE	TRUE	FALSE	FALSE	TRUE	TRUE	FALSE	FALSE	Other	Radio; TV/local news	TRUE	FALSE	FALSE	FALSE	FALSE	FALSE	FALSE	FALSE	FALSE	FALSE	No	No		My child is not enrolled in the free/reduced lunch program	My child(ren) do(es) not receive special education	No	FALSE	FALSE	FALSE	FALSE	FALSE	TRUE	Not a problem	TRUE	FALSE	FALSE	FALSE	TRUE	FALSE	FALSE	FALSE	FALSE	White Non-Hispanic		Greater than or equal to $75,000	Graduate or professional school (1 year or more)	3
284	432	FALSE	FALSE	FALSE	TRUE	FALSE	FALSE	FALSE	FALSE	FALSE	Automated phone call from the school	Automated phone call from the school; Letter from the school	FALSE	FALSE	FALSE	FALSE	FALSE	FALSE	FALSE	FALSE	FALSE	FALSE	No	Yes		My child is not enrolled in the free/reduced lunch program	My child(ren) do(es) not receive special education	No	FALSE	FALSE	TRUE	FALSE	FALSE	FALSE	Minor problem	FALSE	FALSE	FALSE	FALSE	TRUE	TRUE	FALSE	FALSE	FALSE	White Non-Hispanic		$35,000 to $49,999	Grade 12 or GED (high school graduate)	3
284	434	FALSE	FALSE	FALSE	FALSE	TRUE	FALSE	TRUE	TRUE	FALSE	Other	Phone call or text message from your child; Internet/school's website; TV/local news	TRUE	FALSE	FALSE	FALSE	FALSE	FALSE	FALSE	FALSE	FALSE	FALSE	Do not know/not sure	No		No		Do not know/not sure	FALSE	FALSE	FALSE	FALSE	FALSE	TRUE	Not a problem	TRUE	FALSE	FALSE	FALSE	FALSE	FALSE	FALSE	FALSE	FALSE	White Non-Hispanic		$50,000 to $74,999	College: 4 years or more (college graduate)	2
284	435	FALSE	FALSE	FALSE	TRUE	FALSE	FALSE	FALSE	FALSE	FALSE	Other	Automated phone call from the school;Letter from the school	FALSE	FALSE	FALSE	FALSE	FALSE	FALSE	FALSE	FALSE	FALSE	FALSE	Do not know/not sure	No		No	My child(ren) do(es) not receive special education	Do not know/not sure	FALSE	FALSE	FALSE	FALSE	TRUE	FALSE	Major problem	TRUE	FALSE	FALSE	FALSE	FALSE	FALSE	FALSE	FALSE	FALSE	Asian		$50,000 to $74,999	Grade 12 or GED (high school graduate)	3
284	438	FALSE	FALSE	FALSE	FALSE	FALSE	FALSE	TRUE	FALSE	FALSE	Automated phone call from the school		FALSE	FALSE	TRUE	FALSE	FALSE	FALSE	FALSE	FALSE	FALSE	FALSE	No	No		No	My child(ren) do(es) not receive special education	Do not know/not sure	FALSE	FALSE	FALSE	FALSE	FALSE	TRUE	Major problem	FALSE	FALSE	FALSE	FALSE	FALSE	FALSE	FALSE	FALSE	TRUE	Black/African American Non-Hispanic		Greater than or equal to $75,000	Graduate or professional school (1 year or more)	2
284	439	FALSE	FALSE	FALSE	FALSE	FALSE	FALSE	TRUE	FALSE	FALSE	Automated phone call from the school		FALSE	FALSE	TRUE	FALSE	FALSE	FALSE	FALSE	FALSE	FALSE	FALSE	No	No		No	My child(ren) do(es) not receive special education	Do not know/not sure	TRUE	FALSE	TRUE	FALSE	FALSE	FALSE	Major problem	FALSE	FALSE	FALSE	FALSE	FALSE	FALSE	FALSE	FALSE	TRUE	Other	Filipino	$50,000 to $74,999	College: 1-3 years or technical school training	3
284	459	FALSE	FALSE	FALSE	FALSE	FALSE	FALSE	TRUE	FALSE	FALSE	Phone call or text message from your child		FALSE	FALSE	FALSE	FALSE	TRUE	FALSE	FALSE	FALSE	FALSE	FALSE	No	No		No	My child(ren) do(es) not receive special education	No	FALSE	FALSE	FALSE	FALSE	FALSE	TRUE	Not a problem	TRUE	FALSE	FALSE	FALSE	FALSE	FALSE	FALSE	FALSE	FALSE	White Non-Hispanic		$50,000 to $74,999	College: 4 years or more (college graduate)	2
284	478	FALSE	FALSE	FALSE	FALSE	FALSE	FALSE	TRUE	FALSE	FALSE	Other	Automated phone call from the school;Letter from the school;Internet/School's website;TV/local news	TRUE	FALSE	FALSE	FALSE	FALSE	FALSE	FALSE	FALSE	FALSE	FALSE	No	No		No	My child(ren) do(es) not receive special education	No	FALSE	FALSE	TRUE	FALSE	FALSE	FALSE	Not a problem	TRUE	FALSE	FALSE	FALSE	TRUE	FALSE	FALSE	FALSE	FALSE	White Non-Hispanic		$15,000 to $24,999	Grade 12 or GED (high school graduate)	3
284	484	FALSE	FALSE	FALSE	TRUE	FALSE	FALSE	TRUE	FALSE	FALSE	Automated phone call from the school		TRUE	FALSE	FALSE	FALSE	FALSE	FALSE	FALSE	FALSE	FALSE	FALSE	No	No		My child is not enrolled in the free/reduced lunch program	My child(ren) do(es) not receive special education	No	FALSE	FALSE	FALSE	FALSE	TRUE	FALSE	Not a problem	TRUE	FALSE	FALSE	FALSE	FALSE	FALSE	FALSE	FALSE	FALSE	Black/African American Non-Hispanic		$15,000 to $24,999	College: 1-3 years or technical school training	3
284	491	FALSE	FALSE	FALSE	FALSE	FALSE	FALSE	TRUE	FALSE	FALSE	Phone call or text message from your child		FALSE	FALSE	FALSE	TRUE	FALSE	FALSE	FALSE	FALSE	FALSE	FALSE	No	Yes	180	Yes	No	No	TRUE	TRUE	TRUE	FALSE	FALSE	FALSE	Major problem	TRUE	FALSE	FALSE	FALSE	FALSE	FALSE	FALSE	FALSE	FALSE	White Non-Hispanic		$50,000 to $74,999	Graduate or professional school (1 year or more)	1
284	496	FALSE	FALSE	FALSE	FALSE	FALSE	FALSE	TRUE	FALSE	FALSE	TV/local news		FALSE	FALSE	TRUE	FALSE	FALSE	FALSE	FALSE	FALSE	FALSE	FALSE	No	No		No		No	TRUE	TRUE	TRUE	FALSE	TRUE	FALSE	Minor problem	TRUE	FALSE	FALSE	FALSE	TRUE	FALSE	FALSE	FALSE	FALSE	Asian		Prefer not to answer	College: 1-3 years or technical school training	1
284	497	FALSE	FALSE	FALSE	FALSE	FALSE	FALSE	TRUE	FALSE	FALSE	Automated phone call from the school	TV/ LOCAL NEWS	FALSE	TRUE	FALSE	FALSE	FALSE	FALSE	FALSE	FALSE	FALSE	FALSE	No	No		No	My child(ren) do(es) not receive special education	Do not know/not sure	FALSE	FALSE	FALSE	FALSE	FALSE	TRUE	Not a problem	TRUE	FALSE	FALSE	FALSE	FALSE	FALSE	FALSE	FALSE	FALSE	White Non-Hispanic		Less than $15,000	Grade 12 or GED (high school graduate)	2
284	498	FALSE	FALSE	FALSE	FALSE	FALSE	FALSE	TRUE	FALSE	FALSE	Automated phone call from the school	PHONE CALL OR TEXT MESSAGE FROM CHILD	TRUE	FALSE	FALSE	FALSE	TRUE	FALSE	FALSE	FALSE	FALSE	FALSE	Do not know/not sure	Yes		My child is not enrolled in the free/reduced lunch program	Do not know/not sure		TRUE	FALSE	TRUE	FALSE	FALSE	FALSE	Medium/Moderate problem	TRUE	TRUE	FALSE	FALSE	FALSE	FALSE	FALSE	FALSE	FALSE	Asian		Greater than or equal to $75,000	College: 1-3 years or technical school training	3
284	499	FALSE	FALSE	FALSE	FALSE	FALSE	TRUE	TRUE	FALSE	TRUE	Automated phone call from the school	PHONE CALL, EMAIL, RADIO, TV/ LOCAL NEWS	TRUE	FALSE	FALSE	FALSE	FALSE	FALSE	FALSE	FALSE	FALSE	FALSE	No	No		Yes	Do not know/not sure	Yes	FALSE	FALSE	FALSE	FALSE	TRUE	FALSE	Not a problem	FALSE	FALSE	FALSE	FALSE	FALSE	FALSE	FALSE	FALSE	FALSE	Native America Indian/Alaska Native		$15,000 to $24,999	Grade 9-11	1
284	501	FALSE	FALSE	FALSE	FALSE	TRUE	TRUE	TRUE	FALSE	FALSE	Automated phone call from the school	PHONE CALL, INTERNET/ SCHOOL WEB, RADIO, TV/ NEWS	TRUE	FALSE	FALSE	FALSE	FALSE	FALSE	FALSE	FALSE	FALSE	FALSE	Do not know/not sure	Yes		No	My child(ren) do(es) not receive special education	Do not know/not sure	FALSE	FALSE	TRUE	FALSE	TRUE	FALSE	Not a problem	TRUE	FALSE	FALSE	FALSE	FALSE	FALSE	FALSE	FALSE	FALSE	White Non-Hispanic		$15,000 to $24,999	Grade 12 or GED (high school graduate)	1
284	505	FALSE	FALSE	FALSE	FALSE	FALSE	FALSE	TRUE	FALSE	FALSE	Automated phone call from the school		FALSE	FALSE	FALSE	FALSE	FALSE	FALSE	FALSE	FALSE	FALSE	FALSE	Do not know/not sure	No		Yes	My child(ren) do(es) not receive special education	No	FALSE	FALSE	FALSE	TRUE	FALSE	FALSE	Medium/Moderate problem	TRUE	FALSE	FALSE	FALSE	FALSE	FALSE	FALSE	FALSE	FALSE			$15,000 to $24,999	College: 1-3 years or technical school training	1
284	507	FALSE	FALSE	FALSE	FALSE	TRUE	FALSE	FALSE	FALSE	FALSE	Automated phone call from the school		FALSE	FALSE	TRUE	FALSE	FALSE	FALSE	FALSE	FALSE	FALSE	FALSE	No	Yes	200	No	My child(ren) do(es) not receive special education	No	FALSE	FALSE	FALSE	FALSE	TRUE	FALSE	Minor problem	TRUE	FALSE	FALSE	FALSE	FALSE	FALSE	FALSE	FALSE	FALSE	White Non-Hispanic		$50,000 to $74,999	Grade 12 or GED (high school graduate)	1
284	516	FALSE	FALSE	FALSE	FALSE	FALSE	FALSE	TRUE	FALSE	FALSE	Automated phone call from the school		FALSE	FALSE	FALSE	FALSE	FALSE	FALSE	FALSE	TRUE	FALSE	FALSE	No	No		No	My child(ren) do(es) not receive special education	Do not know/not sure	FALSE	FALSE	TRUE	FALSE	FALSE	TRUE	Not a problem	TRUE	FALSE	FALSE	FALSE	FALSE	FALSE	FALSE	FALSE	FALSE	White Non-Hispanic		Prefer not to answer	College: 4 years or more (college graduate)	1
284	525	FALSE	FALSE	FALSE	FALSE	FALSE	FALSE	TRUE	FALSE	FALSE	Automated phone call from the school		TRUE	FALSE	FALSE	FALSE	FALSE	FALSE	FALSE	FALSE	FALSE	FALSE	No	Yes	300	No	My child(ren) do(es) not receive special education	No	FALSE	FALSE	TRUE	FALSE	TRUE	FALSE	Do not know/Not sure	TRUE	FALSE	FALSE	FALSE	TRUE	FALSE	FALSE	FALSE	FALSE	White Non-Hispanic		$25,000 to $34,999	College: 1-3 years or technical school training	2
284	526	FALSE	FALSE	FALSE	FALSE	FALSE	FALSE	TRUE	FALSE	TRUE	Internet/School's website		FALSE	FALSE	FALSE	FALSE	FALSE	FALSE	FALSE	FALSE	FALSE	TRUE	No	Yes	500	Prefer not to answer	My child(ren) do(es) not receive special education	Do not know/not sure	FALSE	FALSE	TRUE	FALSE	FALSE	FALSE	Do not know/Not sure	FALSE	FALSE	FALSE	FALSE	TRUE	FALSE	FALSE	FALSE	FALSE	Asian		$25,000 to $34,999	Grade 12 or GED (high school graduate)	1
284	527	TRUE	FALSE	FALSE	FALSE	FALSE	TRUE	TRUE	FALSE	FALSE	Automated phone call from the school		FALSE	FALSE	FALSE	FALSE	FALSE	FALSE	TRUE	TRUE	FALSE	FALSE	No	Yes	250	No	My child(ren) do(es) not receive special education	No	TRUE	TRUE	FALSE	FALSE	FALSE	FALSE	Major problem	TRUE	FALSE	FALSE	FALSE	TRUE	FALSE	FALSE	FALSE	FALSE	White Non-Hispanic		$50,000 to $74,999	College: 1-3 years or technical school training	1
284	528	FALSE	FALSE	FALSE	FALSE	FALSE	FALSE	TRUE	FALSE	FALSE	Automated phone call from the school		TRUE	FALSE	FALSE	FALSE	FALSE	FALSE	FALSE	FALSE	FALSE	FALSE	No	No		No	My child(ren) do(es) not receive special education	No	FALSE	FALSE	TRUE	FALSE	FALSE	FALSE	Major problem	FALSE	FALSE	FALSE	FALSE	FALSE	FALSE	FALSE	FALSE	TRUE	White Non-Hispanic		$35,000 to $49,999	College: 1-3 years or technical school training	1
284	529	FALSE	FALSE	FALSE	FALSE	FALSE	FALSE	TRUE	FALSE	FALSE	Automated phone call from the school	Internet/School's website	FALSE	FALSE	FALSE	TRUE	FALSE	FALSE	FALSE	FALSE	FALSE	FALSE	No	No		Yes	My child(ren) do(es) not receive special education	No	TRUE	FALSE	TRUE	TRUE	TRUE	FALSE	Major problem	TRUE	FALSE	TRUE	FALSE	TRUE	FALSE	FALSE	FALSE	FALSE	Asian		$25,000 to $34,999	Grade 12 or GED (high school graduate)	2
284	531	FALSE	FALSE	FALSE	FALSE	FALSE	FALSE	TRUE	FALSE	FALSE	Phone call or text message from your child		FALSE	FALSE	FALSE	FALSE	FALSE	FALSE	FALSE	FALSE	FALSE	FALSE	No	Yes	20				FALSE	FALSE	FALSE	FALSE	FALSE	FALSE		FALSE	FALSE	FALSE	FALSE	FALSE	FALSE	FALSE	FALSE	FALSE					2
284	532	FALSE	FALSE	FALSE	FALSE	FALSE	FALSE	TRUE	FALSE	FALSE	Automated phone call from the school		FALSE	FALSE	FALSE	FALSE	FALSE	FALSE	FALSE	FALSE	FALSE	FALSE	No	No		No	My child(ren) do(es) not receive special education	No	FALSE	FALSE	FALSE	FALSE	TRUE	FALSE	Not a problem	TRUE	FALSE	FALSE	FALSE	TRUE	FALSE	FALSE	FALSE	FALSE	White Non-Hispanic		Prefer not to answer	College: 4 years or more (college graduate)	2
284	534	FALSE	FALSE	TRUE	FALSE	FALSE	FALSE	FALSE	FALSE	TRUE	Automated phone call from the school		FALSE	FALSE	FALSE	TRUE	FALSE	FALSE	FALSE	FALSE	FALSE	FALSE	No	No		My child is not enrolled in the free/reduced lunch program	My child(ren) do(es) not receive special education	No	FALSE	FALSE	FALSE	FALSE	FALSE	TRUE	Medium/Moderate problem	FALSE	FALSE	TRUE	FALSE	TRUE	FALSE	FALSE	TRUE	FALSE	White Non-Hispanic		$50,000 to $74,999	Graduate or professional school (1 year or more)	2
284	539	FALSE	FALSE	FALSE	FALSE	FALSE	FALSE	TRUE	FALSE	FALSE	TV/local news		FALSE	FALSE	FALSE	TRUE	FALSE	FALSE	FALSE	FALSE	FALSE	FALSE	Do not know/not sure	No		No	My child(ren) do(es) not receive special education	Do not know/not sure	FALSE	FALSE	FALSE	FALSE	TRUE	FALSE	Medium/Moderate problem	TRUE	TRUE	TRUE	FALSE	FALSE	FALSE	FALSE	FALSE	FALSE	White Non-Hispanic		Greater than or equal to $75,000	Graduate or professional school (1 year or more)	3
284	547	FALSE	FALSE	FALSE	FALSE	TRUE	FALSE	TRUE	FALSE	FALSE	Phone call or text message from your child		FALSE	FALSE	TRUE	FALSE	TRUE	FALSE	FALSE	TRUE	FALSE	FALSE	No	No		No	My child(ren) do(es) not receive special education	No	FALSE	FALSE	TRUE	FALSE	TRUE	FALSE	Major problem	TRUE	FALSE	FALSE	FALSE	TRUE	FALSE	FALSE	FALSE	FALSE	Asian		$35,000 to $49,999	College: 1-3 years or technical school training	1
284	549	FALSE	FALSE	FALSE	FALSE	FALSE	FALSE	TRUE	FALSE	FALSE	Other	Automated phone call from the school; Letter from the school; TV/local news	FALSE	FALSE	TRUE	TRUE	FALSE	FALSE	FALSE	FALSE	FALSE	FALSE	No	Yes	100	Yes	No	No	TRUE	FALSE	TRUE	FALSE	TRUE	FALSE	Medium/Moderate problem	FALSE	FALSE	TRUE	FALSE	FALSE	FALSE	FALSE	FALSE	FALSE	White Non-Hispanic		Less than $15,000	College: 4 years or more (college graduate)	2
284	553	TRUE	FALSE	FALSE	FALSE	FALSE	FALSE	TRUE	FALSE	FALSE	Automated phone call from the school		FALSE	FALSE	FALSE	FALSE	FALSE	FALSE	FALSE	FALSE	TRUE	FALSE	Do not know/not sure	No		No	My child(ren) do(es) not receive special education	Do not know/not sure	FALSE	FALSE	FALSE	FALSE	FALSE	TRUE	Not a problem	TRUE	FALSE	FALSE	FALSE	FALSE	FALSE	FALSE	FALSE	FALSE	White Non-Hispanic		$35,000 to $49,999	Grade 12 or GED (high school graduate)	2
284	556	TRUE	FALSE	TRUE	TRUE	FALSE	FALSE	FALSE	TRUE	FALSE	Automated phone call from the school		FALSE	FALSE	TRUE	FALSE	FALSE	FALSE	FALSE	FALSE	FALSE	FALSE	No	No		My child is not enrolled in the free/reduced lunch program	My child(ren) do(es) not receive special education	Do not know/not sure	FALSE	FALSE	FALSE	FALSE	FALSE	TRUE	Not a problem	TRUE	FALSE	TRUE	FALSE	TRUE	TRUE	FALSE	TRUE	FALSE	White Non-Hispanic		Greater than or equal to $75,000	Graduate or professional school (1 year or more)	2
284	557	FALSE	FALSE	FALSE	FALSE	FALSE	FALSE	TRUE	FALSE	FALSE	Automated phone call from the school		TRUE	FALSE	FALSE	FALSE	FALSE	FALSE	FALSE	FALSE	FALSE	FALSE	No	No		No	No	No	FALSE	FALSE	FALSE	FALSE	TRUE	FALSE	Not a problem	FALSE	TRUE	FALSE	FALSE	FALSE	FALSE	FALSE	FALSE	FALSE	White Non-Hispanic		Greater than or equal to $75,000	College: 4 years or more (college graduate)	2
284	559	FALSE	FALSE	FALSE	TRUE	TRUE	FALSE	TRUE	FALSE	FALSE	Letter from the school		TRUE	FALSE	FALSE	FALSE	FALSE	FALSE	FALSE	FALSE	FALSE	FALSE	Do not know/not sure	No		No	My child(ren) do(es) not receive special education	Do not know/not sure	FALSE	FALSE	FALSE	FALSE	FALSE	TRUE	Not a problem	TRUE	FALSE	FALSE	FALSE	TRUE	FALSE	FALSE	FALSE	FALSE	White Non-Hispanic			College: 1-3 years or technical school training	3
284	560	FALSE	FALSE	FALSE	TRUE	FALSE	FALSE	FALSE	FALSE	FALSE	Other	Automated phone call from the school;Phone call or text message from your child;Email from the school;Letter from the school;Internet/School's website	TRUE	FALSE	FALSE	FALSE	FALSE	FALSE	FALSE	FALSE	FALSE	FALSE	No	No		No	My child(ren) do(es) not receive special education	No	FALSE	FALSE	FALSE	FALSE	FALSE	TRUE	Not a problem	TRUE	FALSE	FALSE	FALSE	FALSE	FALSE	FALSE	FALSE	FALSE	Other	Black/Native American	$25,000 to $34,999	Graduate or professional school (1 year or more)	2
284	561	FALSE	FALSE	FALSE	TRUE	TRUE	FALSE	TRUE	FALSE	FALSE	Letter from the school		FALSE	FALSE	TRUE	FALSE	FALSE	FALSE	FALSE	FALSE	FALSE	FALSE	No	No		My child is not enrolled in the free/reduced lunch program		No	FALSE	FALSE	FALSE	FALSE	FALSE	TRUE	Do not know/Not sure	TRUE	FALSE	FALSE	TRUE	TRUE	TRUE	FALSE	FALSE	FALSE	White Non-Hispanic		Greater than or equal to $75,000	Graduate or professional school (1 year or more)	1
284	564	FALSE	FALSE	FALSE	FALSE	FALSE	FALSE	FALSE	TRUE	FALSE	Automated phone call from the school		FALSE	FALSE	FALSE	FALSE	FALSE	FALSE	FALSE	FALSE	FALSE	FALSE	No	No		My child is not enrolled in the free/reduced lunch program	My child(ren) do(es) not receive special education	No	FALSE	FALSE	FALSE	FALSE	FALSE	TRUE	Not a problem	TRUE	FALSE	FALSE	FALSE	TRUE	FALSE	FALSE	FALSE	FALSE	White Non-Hispanic		$35,000 to $49,999	College: 4 years or more (college graduate)	2
284	570	FALSE	FALSE	FALSE	FALSE	FALSE	FALSE	TRUE	TRUE	FALSE	Other	Automated phone call from the school; Radio; TV/local news	FALSE	FALSE	FALSE	FALSE	FALSE	FALSE	FALSE	FALSE	FALSE	FALSE	No	No		No	My child(ren) do(es) not receive special education	No	FALSE	FALSE	FALSE	FALSE	FALSE	TRUE	Major problem	TRUE	TRUE	FALSE	FALSE	FALSE	FALSE	FALSE	FALSE	FALSE	White Non-Hispanic		Greater than or equal to $75,000	College: 1-3 years or technical school training	2
284	574	FALSE	FALSE	FALSE	FALSE	FALSE	FALSE	TRUE	FALSE	FALSE	Automated phone call from the school		FALSE	FALSE	FALSE	FALSE	FALSE	FALSE	FALSE	FALSE	FALSE	FALSE	No	Yes	100	My child is not enrolled in the free/reduced lunch program	My child(ren) do(es) not receive special education	No	TRUE	FALSE	FALSE	FALSE	FALSE	FALSE	Major problem	TRUE	FALSE	FALSE	FALSE	FALSE	FALSE	FALSE	FALSE	FALSE	White Non-Hispanic		$50,000 to $74,999	College: 1-3 years or technical school training	2
284	580	FALSE	FALSE	FALSE	FALSE	FALSE	FALSE	TRUE	FALSE	FALSE	Phone call or text message from your child		TRUE	FALSE	FALSE	FALSE	FALSE	FALSE	FALSE	FALSE	FALSE	FALSE	No	No					FALSE	FALSE	FALSE	FALSE	FALSE	FALSE		TRUE	FALSE	FALSE	FALSE	FALSE	FALSE	FALSE	FALSE	FALSE	White Non-Hispanic		Prefer not to answer	Grade 12 or GED (high school graduate)	2
284	583	FALSE	FALSE	FALSE	FALSE	TRUE	TRUE	FALSE	FALSE	FALSE	Automated phone call from the school		FALSE	FALSE	TRUE	FALSE	FALSE	FALSE	FALSE	FALSE	FALSE	FALSE	No	No		Yes	My child(ren) do(es) not receive special education	No	FALSE	FALSE	TRUE	FALSE	TRUE	FALSE	Major problem	TRUE	FALSE	FALSE	FALSE	FALSE	FALSE	FALSE	FALSE	FALSE	White Non-Hispanic		$35,000 to $49,999	College: 4 years or more (college graduate)	1
284	586	FALSE	FALSE	FALSE	FALSE	TRUE	FALSE	TRUE	FALSE	FALSE	Other	Internet/School's website; TV/local news	FALSE	FALSE	FALSE	FALSE	FALSE	FALSE	FALSE	TRUE	FALSE	FALSE	Do not know/not sure	No		No	My child(ren) do(es) not receive special education	Do not know/not sure	FALSE	FALSE	FALSE	FALSE	FALSE	TRUE	Medium/Moderate problem	TRUE	FALSE	FALSE	FALSE	FALSE	FALSE	FALSE	FALSE	FALSE	White Non-Hispanic		$50,000 to $74,999	Grade 12 or GED (high school graduate)	1
284	587	FALSE	FALSE	FALSE	TRUE	FALSE	FALSE	TRUE	FALSE	FALSE	Other	Automated phone call from the school; TV/local news	FALSE	FALSE	FALSE	FALSE	FALSE	FALSE	FALSE	TRUE	FALSE	FALSE	No	Yes	800	My child is not enrolled in the free/reduced lunch program	My child(ren) do(es) not receive special education	No	TRUE	TRUE	TRUE	FALSE	TRUE	FALSE	Major problem	FALSE	FALSE	FALSE	FALSE	FALSE	FALSE	FALSE	FALSE	TRUE	White Non-Hispanic		Greater than or equal to $75,000	College: 1-3 years or technical school training	2
284	588	FALSE	FALSE	FALSE	FALSE	FALSE	FALSE	TRUE	FALSE	FALSE	Phone call or text message from your child		FALSE	FALSE	FALSE	FALSE	FALSE	FALSE	FALSE	FALSE	FALSE	FALSE	No	Yes	600	No	No	No	FALSE	FALSE	FALSE	FALSE	FALSE	TRUE	Not a problem	TRUE	FALSE	FALSE	FALSE	FALSE	FALSE	FALSE	FALSE	FALSE	White Non-Hispanic		Less than $15,000	Grade 12 or GED (high school graduate)	1
284	592	FALSE	FALSE	FALSE	FALSE	FALSE	FALSE	TRUE	FALSE	FALSE	Other	Automated phone call from the school; TV/local news	FALSE	FALSE	FALSE	FALSE	FALSE	FALSE	FALSE	FALSE	FALSE	FALSE	No	No		My child is not enrolled in the free/reduced lunch program	No	No	FALSE	FALSE	TRUE	FALSE	TRUE	FALSE	Major problem	TRUE	FALSE	FALSE	FALSE	FALSE	FALSE	FALSE	FALSE	FALSE	White Non-Hispanic		$15,000 to $24,999	Grade 12 or GED (high school graduate)	1
284	593	FALSE	FALSE	FALSE	TRUE	FALSE	FALSE	TRUE	FALSE	FALSE	Other	Letter from the school;TV/local news	TRUE	FALSE	FALSE	FALSE	FALSE	FALSE	FALSE	FALSE	FALSE	FALSE	No	No		Yes	My child(ren) do(es) not receive special education	Yes	FALSE	FALSE	TRUE	FALSE	FALSE	FALSE	Medium/Moderate problem	TRUE	FALSE	FALSE	FALSE	FALSE	FALSE	FALSE	FALSE	FALSE	White Non-Hispanic		Less than $15,000	Grade 12 or GED (high school graduate)	1
284	595	FALSE	FALSE	FALSE	FALSE	FALSE	TRUE	TRUE	FALSE	FALSE	Automated phone call from the school		FALSE	FALSE	TRUE	FALSE	FALSE	FALSE	FALSE	FALSE	FALSE	FALSE	Do not know/not sure	No		Prefer not to answer	My child(ren) do(es) not receive special education	Do not know/not sure	TRUE	TRUE	TRUE	FALSE	TRUE	FALSE	Major problem	FALSE	FALSE	FALSE	FALSE	FALSE	TRUE	FALSE	FALSE	FALSE	White Non-Hispanic		Less than $15,000	Grade 12 or GED (high school graduate)	1
284	596	FALSE	FALSE	FALSE	FALSE	TRUE	FALSE	FALSE	FALSE	FALSE	Automated phone call from the school		FALSE	FALSE	TRUE	FALSE	FALSE	FALSE	FALSE	FALSE	FALSE	FALSE	No	No		My child is not enrolled in the free/reduced lunch program	My child(ren) do(es) not receive special education	Do not know/not sure	FALSE	FALSE	TRUE	FALSE	FALSE	FALSE	Medium/Moderate problem	FALSE	FALSE	FALSE	FALSE	FALSE	FALSE	FALSE	FALSE	TRUE	White Non-Hispanic		$35,000 to $49,999	College: 1-3 years or technical school training	2
284	597	FALSE	FALSE	FALSE	FALSE	FALSE	FALSE	FALSE	TRUE	FALSE	Other	Automated phone call from the school; Email from the school	FALSE	FALSE	FALSE	FALSE	TRUE	FALSE	FALSE	FALSE	FALSE	FALSE	No	Yes	800	No	No	No	TRUE	TRUE	TRUE	FALSE	FALSE	FALSE	Major problem	TRUE	FALSE	FALSE	TRUE	TRUE	TRUE	FALSE	FALSE	FALSE	White Non-Hispanic		Greater than or equal to $75,000	Grade 12 or GED (high school graduate)	3
284	599	FALSE	FALSE	FALSE	TRUE	FALSE	FALSE	FALSE	FALSE	FALSE	Other	Automated phone call from the school;Phone call or text message from your child;Email from the school;Letter from the school	TRUE	FALSE	FALSE	FALSE	FALSE	FALSE	FALSE	FALSE	FALSE	FALSE	No	No		No	No	No	FALSE	FALSE	FALSE	FALSE	FALSE	TRUE	Not a problem	TRUE	TRUE	TRUE	FALSE	FALSE	FALSE	FALSE	FALSE	FALSE	Black/African American Non-Hispanic		$15,000 to $24,999	College: 1-3 years or technical school training	4
284	600	FALSE	FALSE	FALSE	FALSE	FALSE	FALSE	TRUE	FALSE	FALSE	Other	Automated phone call from the school;Phone call or text message from your child	TRUE	FALSE	FALSE	FALSE	FALSE	FALSE	FALSE	FALSE	FALSE	FALSE	Do not know/not sure	No		No	Do not know/not sure	Yes	FALSE	FALSE	FALSE	FALSE	TRUE	FALSE	Major problem	TRUE	FALSE	FALSE	FALSE	FALSE	FALSE	FALSE	FALSE	TRUE	White Non-Hispanic		$15,000 to $24,999	College: 1-3 years or technical school training	2
284	602	FALSE	FALSE	FALSE	FALSE	TRUE	FALSE	TRUE	FALSE	FALSE	Other	Automated phone call from the school;Letter from the school;Internet/School's website	FALSE	FALSE	FALSE	FALSE	FALSE	FALSE	FALSE	FALSE	FALSE	FALSE	No	Yes	20	My child is not enrolled in the free/reduced lunch program	No	Do not know/not sure	TRUE	TRUE	FALSE	FALSE	FALSE	FALSE	Major problem	FALSE	FALSE	FALSE	FALSE	FALSE	FALSE	FALSE	FALSE	TRUE	White Non-Hispanic		Prefer not to answer	College: 1-3 years or technical school training	1
284	603	FALSE	FALSE	FALSE	FALSE	FALSE	FALSE	TRUE	FALSE	FALSE	Other	Automated phone call from the school;Phone call or text message from your child; TV/local news	FALSE	FALSE	FALSE	FALSE	FALSE	FALSE	FALSE	TRUE	FALSE	FALSE	No	Yes	50	My child is not enrolled in the free/reduced lunch program	My child(ren) do(es) not receive special education	No	TRUE	FALSE	FALSE	FALSE	FALSE	FALSE	Major problem	TRUE	FALSE	FALSE	FALSE	FALSE	FALSE	FALSE	FALSE	FALSE	White Non-Hispanic		$50,000 to $74,999	College: 4 years or more (college graduate)	1
284	605	FALSE	FALSE	FALSE	TRUE	FALSE	FALSE	TRUE	FALSE	FALSE	Automated phone call from the school		FALSE	FALSE	FALSE	FALSE	FALSE	FALSE	FALSE	TRUE	FALSE	FALSE	No	Yes	120	No	My child(ren) do(es) not receive special education	No	TRUE	TRUE	TRUE	FALSE	TRUE	FALSE	Major problem	TRUE	FALSE	FALSE	FALSE	TRUE	FALSE	FALSE	FALSE	FALSE	White Non-Hispanic	Asian	Greater than or equal to $75,000	College: 1-3 years or technical school training	1
284	607	FALSE	FALSE	FALSE	TRUE	FALSE	FALSE	TRUE	FALSE	FALSE	Other	Phone call or text message from your child; Email from the school; Letter from the school; TV/local news	TRUE	FALSE	FALSE	FALSE	FALSE	FALSE	FALSE	FALSE	FALSE	FALSE	No	No		My child is not enrolled in the free/reduced lunch program	My child(ren) do(es) not receive special education	No	FALSE	FALSE	FALSE	FALSE	FALSE	TRUE	Not a problem	FALSE	TRUE	FALSE	FALSE	FALSE	FALSE	FALSE	FALSE	FALSE	White Non-Hispanic		$35,000 to $49,999	College: 1-3 years or technical school training	1
284	612	FALSE	FALSE	FALSE	FALSE	FALSE	TRUE	TRUE	FALSE	FALSE	Other	Automated phone call from the school;Letter from the school; Radio; TV/local news	FALSE	FALSE	FALSE	FALSE	FALSE	FALSE	FALSE	FALSE	FALSE	FALSE	No	No		No	Do not know/not sure	Yes	FALSE	FALSE	TRUE	FALSE	TRUE	FALSE	Major problem	TRUE	FALSE	TRUE	FALSE	FALSE	FALSE	TRUE	FALSE	FALSE	Asian		$25,000 to $34,999	Grade 12 or GED (high school graduate)	2
284	619	FALSE	FALSE	FALSE	TRUE	FALSE	FALSE	FALSE	FALSE	FALSE	Letter from the school		FALSE	FALSE	FALSE	FALSE	FALSE	FALSE	FALSE	FALSE	FALSE	FALSE	No	Yes	100	My child is not enrolled in the free/reduced lunch program	My child(ren) do(es) not receive special education	No	FALSE	FALSE	TRUE	FALSE	FALSE	FALSE	Medium/Moderate problem	FALSE	FALSE	FALSE	TRUE	FALSE	FALSE	FALSE	FALSE	FALSE	White Non-Hispanic		$25,000 to $34,999	College: 1-3 years or technical school training	1
284	622	TRUE	FALSE	FALSE	FALSE	TRUE	FALSE	TRUE	FALSE	FALSE	Email from the school		FALSE	FALSE	TRUE	FALSE	FALSE	FALSE	FALSE	FALSE	FALSE	FALSE	No	No		No	My child(ren) do(es) not receive special education	No	FALSE	FALSE	FALSE	FALSE	FALSE	TRUE	Major problem	TRUE	FALSE	FALSE	FALSE	TRUE	FALSE	FALSE	FALSE	TRUE	Asian		Greater than or equal to $75,000	College: 4 years or more (college graduate)	2
284	625	TRUE	FALSE	FALSE	FALSE	FALSE	FALSE	TRUE	FALSE	FALSE	Automated phone call from the school		TRUE	FALSE	FALSE	FALSE	FALSE	FALSE	FALSE	FALSE	FALSE	FALSE	No	Yes	100	No	My child(ren) do(es) not receive special education	No	FALSE	FALSE	FALSE	FALSE	FALSE	TRUE	Not a problem	TRUE	FALSE	FALSE	FALSE	FALSE	FALSE	FALSE	FALSE	FALSE	White Non-Hispanic		$35,000 to $49,999	College: 1-3 years or technical school training	2
284	626	FALSE	FALSE	FALSE	FALSE	FALSE	FALSE	TRUE	FALSE	FALSE	Phone call or text message from your child	Phone call or text message from your child; Letter from the school; TV/local news	TRUE	FALSE	FALSE	FALSE	FALSE	FALSE	FALSE	FALSE	FALSE	FALSE	No	Yes	200	No	My child(ren) do(es) not receive special education	No	FALSE	FALSE	TRUE	FALSE	FALSE	FALSE	Minor problem	TRUE	FALSE	FALSE	FALSE	FALSE	FALSE	FALSE	FALSE	FALSE	Black/African American Non-Hispanic		Less than $15,000	Grade 12 or GED (high school graduate)	3
284	627	FALSE	FALSE	FALSE	TRUE	FALSE	FALSE	FALSE	FALSE	FALSE	Letter from the school		FALSE	FALSE	FALSE	FALSE	FALSE	FALSE	FALSE	FALSE	FALSE	FALSE	No	No		Yes	My child(ren) do(es) not receive special education	No	FALSE	FALSE	FALSE	FALSE	FALSE	TRUE	Major problem	FALSE	FALSE	FALSE	FALSE	TRUE	FALSE	FALSE	FALSE	TRUE	Hispanic/Latino		$15,000 to $24,999	College: 1-3 years or technical school training	3
284	629	FALSE	FALSE	FALSE	FALSE	TRUE	FALSE	FALSE	FALSE	FALSE	Automated phone call from the school		TRUE	FALSE	FALSE	FALSE	FALSE	FALSE	FALSE	FALSE	FALSE	FALSE	Do not know/not sure	No		No	Do not know/not sure	Do not know/not sure	FALSE	FALSE	FALSE	FALSE	FALSE	TRUE	Major problem	FALSE	TRUE	FALSE	FALSE	FALSE	FALSE	FALSE	FALSE	FALSE	Black/African American Non-Hispanic		$35,000 to $49,999	College: 1-3 years or technical school training	1
284	630	FALSE	FALSE	FALSE	FALSE	TRUE	FALSE	TRUE	FALSE	FALSE	Other	Automated phone call from the school;Radio;TV/local news	TRUE	FALSE	FALSE	FALSE	FALSE	FALSE	FALSE	FALSE	FALSE	FALSE	No	No		No	My child(ren) do(es) not receive special education	No	FALSE	FALSE	FALSE	FALSE	TRUE	FALSE	Not a problem	TRUE	TRUE	FALSE	FALSE	FALSE	FALSE	FALSE	FALSE	FALSE	White Non-Hispanic		$15,000 to $24,999	Grade 12 or GED (high school graduate)	1
284	632	FALSE	FALSE	FALSE	FALSE	FALSE	FALSE	TRUE	FALSE	FALSE	Automated phone call from the school		TRUE	FALSE	FALSE	FALSE	FALSE	FALSE	FALSE	FALSE	FALSE	FALSE	No	No		No	My child(ren) do(es) not receive special education	Do not know/not sure	FALSE	FALSE	FALSE	FALSE	FALSE	TRUE	Not a problem	TRUE	FALSE	FALSE	FALSE	FALSE	FALSE	FALSE	FALSE	FALSE	White Non-Hispanic		Greater than or equal to $75,000	Graduate or professional school (1 year or more)	1
284	633	FALSE	FALSE	FALSE	FALSE	TRUE	FALSE	FALSE	FALSE	FALSE	Automated phone call from the school		FALSE	FALSE	TRUE	FALSE	FALSE	FALSE	FALSE	FALSE	FALSE	FALSE	No	Yes		My child is not enrolled in the free/reduced lunch program	My child(ren) do(es) not receive special education	Do not know/not sure	FALSE	FALSE	TRUE	FALSE	FALSE	FALSE	Major problem	FALSE	FALSE	FALSE	FALSE	FALSE	FALSE	FALSE	FALSE	TRUE	White Non-Hispanic		$50,000 to $74,999	College: 1-3 years or technical school training	2
284	641	TRUE	FALSE	FALSE	FALSE	TRUE	TRUE	TRUE	FALSE	FALSE	Automated phone call from the school		FALSE	FALSE	TRUE	FALSE	FALSE	FALSE	FALSE	FALSE	FALSE	FALSE	Do not know/not sure	No		My child is not enrolled in the free/reduced lunch program	My child(ren) do(es) not receive special education	No	TRUE	FALSE	FALSE	FALSE	TRUE	FALSE	Medium/Moderate problem	TRUE	FALSE	FALSE	FALSE	TRUE	TRUE	FALSE	FALSE	FALSE	White Non-Hispanic		Greater than or equal to $75,000	College: 4 years or more (college graduate)	1
284	648	FALSE	FALSE	FALSE	FALSE	FALSE	FALSE	TRUE	FALSE	FALSE	TV/local news		FALSE	FALSE	FALSE	FALSE	FALSE	FALSE	FALSE	FALSE	TRUE	FALSE	No	No		No	No	No	FALSE	FALSE	FALSE	FALSE	TRUE	FALSE	Major problem	TRUE	FALSE	TRUE	FALSE	FALSE	FALSE	FALSE	FALSE	FALSE	Black/African American Non-Hispanic		$15,000 to $24,999	College: 1-3 years or technical school training	3
284	649	FALSE	FALSE	FALSE	FALSE	FALSE	FALSE	TRUE	FALSE	FALSE	Email from the school	Phone call or text message from your child;Email from the school	FALSE	FALSE	FALSE	FALSE	FALSE	FALSE	FALSE	FALSE	FALSE	FALSE				No	My child(ren) do(es) not receive special education	Do not know/not sure	FALSE	TRUE	TRUE	FALSE	TRUE	FALSE	Major problem	FALSE	FALSE	FALSE	TRUE	FALSE	FALSE	FALSE	FALSE	FALSE	Hispanic/Latino		Less than $15,000	Grade 9-11	2
284	651	FALSE	FALSE	FALSE	FALSE	FALSE	FALSE	FALSE	TRUE	FALSE	Automated phone call from the school		TRUE	FALSE	FALSE	TRUE	FALSE	FALSE	FALSE	FALSE	FALSE	FALSE	No	Yes	130	Yes	No	No	TRUE	FALSE	TRUE	FALSE	TRUE	FALSE	Do not know/Not sure	TRUE	FALSE	FALSE	FALSE	FALSE	FALSE	FALSE	FALSE	FALSE	White Non-Hispanic		$25,000 to $34,999	College: 1-3 years or technical school training	2
284	653	FALSE	FALSE	FALSE	TRUE	FALSE	FALSE	FALSE	FALSE	FALSE	Phone call or text message from your child		FALSE	FALSE	FALSE	FALSE	TRUE	TRUE	FALSE	FALSE	FALSE	FALSE	No	No		No	Do not know/not sure	Yes	TRUE	FALSE	FALSE	FALSE	FALSE	FALSE	Minor problem	FALSE	FALSE	FALSE	FALSE	TRUE	FALSE	FALSE	FALSE	FALSE	Black/African American Non-Hispanic		$25,000 to $34,999	College: 1-3 years or technical school training	1
284	654	FALSE	FALSE	FALSE	FALSE	FALSE	TRUE	TRUE	FALSE	FALSE	Other	Automated phone call from the school;Phone call or text message from your child	FALSE	FALSE	FALSE	FALSE	TRUE	FALSE	FALSE	FALSE	FALSE	FALSE	Yes	No		My child is not enrolled in the free/reduced lunch program	Do not know/not sure	Do not know/not sure	FALSE	FALSE	FALSE	FALSE	FALSE	TRUE	Not a problem	FALSE	FALSE	FALSE	FALSE	TRUE	FALSE	FALSE	FALSE	FALSE	White Non-Hispanic		$35,000 to $49,999	Grade 12 or GED (high school graduate)	1
284	657	FALSE	FALSE	FALSE	FALSE	FALSE	FALSE	FALSE	FALSE	TRUE	Automated phone call from the school		FALSE	FALSE	FALSE	FALSE	TRUE	FALSE	FALSE	FALSE	FALSE	FALSE	Do not know/not sure	Yes	300	My child is not enrolled in the free/reduced lunch program	Do not know/not sure	Yes	FALSE	TRUE	TRUE	FALSE	TRUE	FALSE	Not a problem	TRUE	FALSE	FALSE	TRUE	FALSE	FALSE	FALSE	FALSE	FALSE			$35,000 to $49,999	College: 1-3 years or technical school training	1
284	658	FALSE	TRUE	FALSE	FALSE	FALSE	FALSE	FALSE	FALSE	FALSE	Letter from the school		FALSE	FALSE	FALSE	TRUE	FALSE	FALSE	FALSE	FALSE	FALSE	FALSE				No	No	No	FALSE	FALSE	FALSE	FALSE	FALSE	TRUE	Not a problem	FALSE	FALSE	FALSE	FALSE	FALSE	TRUE	FALSE	FALSE	FALSE	Hispanic/Latino		Prefer not to answer	Grade 1-8	1
284	662	FALSE	FALSE	FALSE	FALSE	FALSE	FALSE	TRUE	FALSE	FALSE	Automated phone call from the school		TRUE	FALSE	FALSE	FALSE	FALSE	FALSE	FALSE	FALSE	FALSE	FALSE	No	No		No	My child(ren) do(es) not receive special education	No	FALSE	FALSE	FALSE	FALSE	FALSE	TRUE	Not a problem	TRUE	TRUE	FALSE	FALSE	FALSE	FALSE	FALSE	FALSE	FALSE	Other	Black/African American Non-Hispanic;Hispanic/Latin	$35,000 to $49,999	College: 1-3 years or technical school training	1
284	676	FALSE	FALSE	FALSE	FALSE	FALSE	FALSE	TRUE	FALSE	FALSE	Automated phone call from the school		FALSE	FALSE	TRUE	FALSE	FALSE	FALSE	FALSE	FALSE	FALSE	FALSE	No	Yes	500	My child is not enrolled in the free/reduced lunch program	My child(ren) do(es) not receive special education	Do not know/not sure	FALSE	FALSE	FALSE	FALSE	TRUE	FALSE	Medium/Moderate problem	FALSE	FALSE	TRUE	FALSE	FALSE	FALSE	FALSE	FALSE	FALSE	White Non-Hispanic		$50,000 to $74,999	College: 4 years or more (college graduate)	3
284	678	FALSE	FALSE	FALSE	FALSE	FALSE	FALSE	TRUE	FALSE	FALSE	Phone call or text message from your child		FALSE	FALSE	TRUE	FALSE	FALSE	FALSE	FALSE	FALSE	FALSE	FALSE	Do not know/not sure	No		My child is not enrolled in the free/reduced lunch program	My child(ren) do(es) not receive special education	Do not know/not sure	FALSE	FALSE	FALSE	FALSE	FALSE	TRUE	Medium/Moderate problem	FALSE	FALSE	FALSE	FALSE	FALSE	FALSE	FALSE	FALSE	TRUE	White Non-Hispanic		Greater than or equal to $75,000	College: 1-3 years or technical school training	2
284	679	FALSE	FALSE	FALSE	FALSE	FALSE	FALSE	TRUE	FALSE	FALSE	TV/local news		TRUE	FALSE	FALSE	FALSE	FALSE	FALSE	FALSE	FALSE	FALSE	FALSE	No	No		My child is not enrolled in the free/reduced lunch program	My child(ren) do(es) not receive special education	Yes	FALSE	FALSE	FALSE	FALSE	FALSE	TRUE	Not a problem	FALSE	TRUE	FALSE	FALSE	FALSE	FALSE	FALSE	FALSE	FALSE	Hispanic/Latino		$50,000 to $74,999	College: 1-3 years or technical school training	1
284	680	FALSE	FALSE	FALSE	FALSE	TRUE	FALSE	FALSE	FALSE	FALSE	Automated phone call from the school		FALSE	FALSE	FALSE	FALSE	TRUE	FALSE	FALSE	FALSE	FALSE	FALSE	No	No		My child is not enrolled in the free/reduced lunch program	My child(ren) do(es) not receive special education	Do not know/not sure	FALSE	FALSE	FALSE	FALSE	FALSE	TRUE	Major problem	FALSE	FALSE	FALSE	FALSE	TRUE	TRUE	FALSE	FALSE	FALSE	White Non-Hispanic		Prefer not to answer	Prefer not to answer	1
284	685	FALSE	FALSE	FALSE	TRUE	FALSE	FALSE	TRUE	FALSE	FALSE	Other	Automated phone call from the school;Letter from the school	FALSE	FALSE	TRUE	FALSE	FALSE	FALSE	FALSE	FALSE	FALSE	FALSE	No	No		No	My child(ren) do(es) not receive special education	No	FALSE	FALSE	TRUE	FALSE	FALSE	FALSE	Do not know/Not sure	TRUE	FALSE	FALSE	FALSE	FALSE	FALSE	FALSE	FALSE	FALSE	White Non-Hispanic		$25,000 to $34,999	College: 1-3 years or technical school training	2
284	694	FALSE	FALSE	FALSE	FALSE	FALSE	FALSE	FALSE	TRUE	FALSE	TV/local news		FALSE	FALSE	FALSE	FALSE	TRUE	FALSE	FALSE	FALSE	FALSE	FALSE	No	Yes	100	Yes	Do not know/not sure	Do not know/not sure	TRUE	FALSE	TRUE	FALSE	TRUE	FALSE	Major problem	TRUE	FALSE	FALSE	FALSE	FALSE	FALSE	FALSE	FALSE	FALSE	White Non-Hispanic		$15,000 to $24,999	College: 1-3 years or technical school training	1
284	696	FALSE	FALSE	FALSE	FALSE	TRUE	FALSE	TRUE	FALSE	FALSE	Other	Automated phone call from the school;Email from the school	FALSE	FALSE	TRUE	FALSE	FALSE	FALSE	FALSE	FALSE	FALSE	FALSE	No	Yes	350	My child is not enrolled in the free/reduced lunch program	My child(ren) do(es) not receive special education	Do not know/not sure	TRUE	TRUE	TRUE	FALSE	FALSE	FALSE	Major problem	TRUE	FALSE	FALSE	FALSE	FALSE	FALSE	FALSE	FALSE	FALSE	White Non-Hispanic		$50,000 to $74,999	College: 1-3 years or technical school training	1
284	702	FALSE	FALSE	FALSE	TRUE	FALSE	FALSE	FALSE	FALSE	FALSE	Automated phone call from the school		TRUE	FALSE	FALSE	TRUE	FALSE	FALSE	FALSE	FALSE	FALSE	FALSE	No	No		No	My child(ren) do(es) not receive special education	No	FALSE	FALSE	FALSE	FALSE	TRUE	TRUE	Not a problem	TRUE	FALSE	TRUE	FALSE	FALSE	FALSE	FALSE	FALSE	FALSE	White Non-Hispanic		$15,000 to $24,999	Other	3
284	708	FALSE	FALSE	FALSE	TRUE	FALSE	FALSE	TRUE	FALSE	FALSE	Automated phone call from the school		FALSE	FALSE	FALSE	FALSE	TRUE	FALSE	FALSE	FALSE	FALSE	FALSE	Do not know/not sure	No		No	My child(ren) do(es) not receive special education	Do not know/not sure	FALSE	FALSE	FALSE	FALSE	FALSE	TRUE	Not a problem	FALSE	FALSE	FALSE	FALSE	TRUE	FALSE	FALSE	FALSE	FALSE	White Non-Hispanic		$35,000 to $49,999	College: 4 years or more (college graduate)	2
284	711	FALSE	FALSE	FALSE	FALSE	TRUE	FALSE	FALSE	FALSE	FALSE	Phone call or text message from your child		TRUE	FALSE	FALSE	FALSE	FALSE	FALSE	FALSE	FALSE	FALSE	FALSE	No	No		No	My child(ren) do(es) not receive special education	No	FALSE	FALSE	FALSE	FALSE	FALSE	TRUE	Not a problem	TRUE	FALSE	FALSE	FALSE	FALSE	FALSE	FALSE	FALSE	FALSE	White Non-Hispanic		$35,000 to $49,999	Grade 12 or GED (high school graduate)	2
284	714	FALSE	FALSE	FALSE	FALSE	FALSE	FALSE	TRUE	TRUE	FALSE	Automated phone call from the school		FALSE	FALSE	FALSE	FALSE	TRUE	FALSE	FALSE	TRUE	FALSE	FALSE	Do not know/not sure	Yes	500	My child is not enrolled in the free/reduced lunch program	My child(ren) do(es) not receive special education	Yes	TRUE	FALSE	FALSE	FALSE	FALSE	FALSE	Minor problem	TRUE	FALSE	FALSE	FALSE	TRUE	TRUE	FALSE	FALSE	FALSE	White Non-Hispanic		Greater than or equal to $75,000	College: 4 years or more (college graduate)	2
284	727	FALSE	FALSE	FALSE	FALSE	FALSE	FALSE	TRUE	FALSE	FALSE	Other	Automated phone call from the school;TV/local news	FALSE	FALSE	FALSE	FALSE	FALSE	FALSE	FALSE	FALSE	FALSE	FALSE	No	Yes	200	No	My child(ren) do(es) not receive special education	No	TRUE	FALSE	TRUE	FALSE	FALSE	FALSE	Major problem	TRUE	FALSE	FALSE	FALSE	FALSE	FALSE	FALSE	FALSE	FALSE	Black/African American Non-Hispanic		$25,000 to $34,999	College: 1-3 years or technical school training	2
284	728	FALSE	FALSE	FALSE	FALSE	FALSE	FALSE	TRUE	FALSE	FALSE	Other	Automated phone call from the school;Email from the school;Internet/School's website;Radio;TV/local news	FALSE	FALSE	FALSE	FALSE	FALSE	FALSE	FALSE	FALSE	FALSE	FALSE	No	No		No	My child(ren) do(es) not receive special education		FALSE	FALSE	FALSE	FALSE	FALSE	FALSE	Not a problem	TRUE	FALSE	FALSE	FALSE	FALSE	FALSE	FALSE	FALSE	FALSE	Black/African American Non-Hispanic		$50,000 to $74,999	Grade 12 or GED (high school graduate)	1
284	738	FALSE	FALSE	FALSE	FALSE	FALSE	FALSE	TRUE	FALSE	FALSE	TV/local news		FALSE	FALSE	TRUE	FALSE	FALSE	FALSE	FALSE	FALSE	FALSE	FALSE	No	No		No	No	No	FALSE	FALSE	TRUE	FALSE	TRUE	FALSE	Major problem	FALSE	FALSE	FALSE	FALSE	TRUE	TRUE	FALSE	FALSE	FALSE	White Non-Hispanic		$25,000 to $34,999	College: 4 years or more (college graduate)	2
284	744	FALSE	FALSE	FALSE	FALSE	TRUE	FALSE	TRUE	FALSE	FALSE	Other	Automated phone call from the school;Internet/School's website;TV/local news	FALSE	FALSE	TRUE	FALSE	TRUE	FALSE	FALSE	FALSE	FALSE	FALSE	No	Yes	200	No	Do not know/not sure	No	FALSE	FALSE	TRUE	FALSE	TRUE	FALSE	Major problem	FALSE	FALSE	FALSE	TRUE	TRUE	FALSE	FALSE	FALSE	FALSE	Other	American/Asian	Prefer not to answer	College: 1-3 years or technical school training	3
284	747	FALSE	FALSE	FALSE	FALSE	FALSE	FALSE	FALSE	FALSE	TRUE	Internet/School's website	Phone call or text message from your child;Internet/School's website	FALSE	FALSE	FALSE	FALSE	TRUE	FALSE	FALSE	FALSE	FALSE	FALSE	No	Yes		Yes	My child(ren) do(es) not receive special education	Do not know/not sure	TRUE	TRUE	TRUE	FALSE	TRUE	FALSE	Major problem	FALSE	FALSE	FALSE	FALSE	FALSE	FALSE	FALSE	FALSE	FALSE	Other	Bi-racial (White and Black)	Less than $15,000	College: 1-3 years or technical school training	3
284	748	FALSE	FALSE	FALSE	FALSE	FALSE	FALSE	TRUE	FALSE	FALSE	TV/local news	Automated phone call from the school;Letter from the school;TV/local news	TRUE	FALSE	FALSE	FALSE	FALSE	FALSE	FALSE	FALSE	FALSE	FALSE	No	No		Yes	My child(ren) do(es) not receive special education	No	TRUE	FALSE	TRUE	FALSE	TRUE	FALSE	Major problem	FALSE	TRUE	FALSE	FALSE	FALSE	FALSE	FALSE	FALSE	FALSE	Black/African American Non-Hispanic		Less than $15,000	College: 1-3 years or technical school training	1
284	750	FALSE	FALSE	FALSE	FALSE	FALSE	FALSE	TRUE	FALSE	FALSE	Automated phone call from the school		FALSE	FALSE	TRUE	FALSE	FALSE	FALSE	FALSE	FALSE	FALSE	FALSE	No	No		No	No	Yes	FALSE	FALSE	FALSE	FALSE	TRUE	FALSE	Minor problem	TRUE	FALSE	FALSE	FALSE	FALSE	FALSE	FALSE	FALSE	FALSE	Black/African American Non-Hispanic		$35,000 to $49,999	College: 1-3 years or technical school training	1
284	751	FALSE	FALSE	FALSE	TRUE	FALSE	FALSE	TRUE	FALSE	FALSE	Other	Automated phone call from the school;Internet/School's website	FALSE	FALSE	FALSE	TRUE	FALSE	FALSE	FALSE	FALSE	FALSE	FALSE	No	Yes	200	Yes	My child(ren) do(es) not receive special education	Do not know/not sure	FALSE	FALSE	TRUE	FALSE	TRUE	FALSE	Medium/Moderate problem	FALSE	FALSE	TRUE	FALSE	FALSE	FALSE	FALSE	FALSE	FALSE	Other	Both White and Black	$25,000 to $34,999	College: 1-3 years or technical school training	2
284	772	FALSE	FALSE	FALSE	FALSE	FALSE	FALSE	TRUE	FALSE	FALSE	Automated phone call from the school		TRUE	FALSE	FALSE	FALSE	FALSE	FALSE	FALSE	FALSE	FALSE	FALSE	Do not know/not sure	No		No	My child(ren) do(es) not receive special education	No	FALSE	FALSE	FALSE	FALSE	FALSE	TRUE	Not a problem	TRUE	FALSE	FALSE	FALSE	FALSE	FALSE	FALSE	FALSE	FALSE	Hispanic/Latino		Prefer not to answer	Prefer not to answer	1
284	780	FALSE	FALSE	FALSE	FALSE	FALSE	FALSE	TRUE	FALSE	FALSE	TV/local news		FALSE	FALSE	TRUE	FALSE	FALSE	FALSE	FALSE	FALSE	FALSE	FALSE	No	No		My child is not enrolled in the free/reduced lunch program	My child(ren) do(es) not receive special education	Do not know/not sure	FALSE	FALSE	FALSE	FALSE	FALSE	TRUE	Medium/Moderate problem	TRUE	FALSE	FALSE	FALSE	TRUE	FALSE	FALSE	FALSE	FALSE	White Non-Hispanic		$50,000 to $74,999	College: 1-3 years or technical school training	2
284	781	FALSE	FALSE	FALSE	FALSE	FALSE	FALSE	TRUE	FALSE	FALSE	TV/local news		FALSE	FALSE	FALSE	FALSE	FALSE	FALSE	FALSE	FALSE	FALSE	TRUE	No	No		No	My child(ren) do(es) not receive special education	No	TRUE	FALSE	FALSE	FALSE	FALSE	FALSE	Major problem	FALSE	FALSE	FALSE	FALSE	FALSE	FALSE	FALSE	FALSE	TRUE	White Non-Hispanic		$50,000 to $74,999	Prefer not to answer	2
284	784	FALSE	FALSE	FALSE	FALSE	FALSE	FALSE	TRUE	FALSE	FALSE	Other	Email from the school;TV/local news	FALSE	FALSE	TRUE	FALSE	FALSE	FALSE	FALSE	FALSE	FALSE	FALSE	Do not know/not sure	No		My child is not enrolled in the free/reduced lunch program	My child(ren) do(es) not receive special education	Do not know/not sure	FALSE	FALSE	TRUE	FALSE	FALSE	FALSE	Medium/Moderate problem	TRUE	FALSE	FALSE	FALSE	TRUE	FALSE	FALSE	FALSE	FALSE	White Non-Hispanic		$25,000 to $34,999	Grade 12 or GED (high school graduate)	1
284	785	FALSE	FALSE	FALSE	TRUE	FALSE	FALSE	TRUE	FALSE	FALSE	Automated phone call from the school		FALSE	FALSE	TRUE	FALSE	TRUE	FALSE	FALSE	FALSE	FALSE	FALSE	No	Yes	60	My child is not enrolled in the free/reduced lunch program	My child(ren) do(es) not receive special education	No	FALSE	FALSE	TRUE	FALSE	TRUE	FALSE	Major problem	TRUE	FALSE	FALSE	FALSE	TRUE	TRUE	FALSE	FALSE	FALSE	White Non-Hispanic		$50,000 to $74,999	College: 1-3 years or technical school training	3
284	786	FALSE	FALSE	FALSE	FALSE	FALSE	FALSE	TRUE	FALSE	FALSE	Other	Automated phone call from the school;Internet/School's website;Radio;TV/local news	FALSE	FALSE	FALSE	FALSE	TRUE	FALSE	FALSE	FALSE	FALSE	FALSE	No	Yes	125	No	My child(ren) do(es) not receive special education	No	TRUE	TRUE	TRUE	FALSE	TRUE	FALSE	Major problem	FALSE	FALSE	FALSE	FALSE	FALSE	FALSE	FALSE	FALSE	TRUE	White Non-Hispanic		$15,000 to $24,999	College: 1-3 years or technical school training	1
284	791	FALSE	FALSE	FALSE	TRUE	FALSE	FALSE	FALSE	FALSE	FALSE	Automated phone call from the school		FALSE	FALSE	FALSE	FALSE	FALSE	FALSE	FALSE	FALSE	FALSE	FALSE	Do not know/not sure	No		No	My child(ren) do(es) not receive special education	No	FALSE	FALSE	FALSE	FALSE	FALSE	TRUE	Not a problem	TRUE	FALSE	FALSE	FALSE	FALSE	FALSE	FALSE	FALSE	FALSE	Black/African American Non-Hispanic		Prefer not to answer	Grade 12 or GED (high school graduate)	2
284	794	FALSE	FALSE	FALSE	FALSE	FALSE	FALSE	TRUE	FALSE	FALSE	Email from the school		FALSE	FALSE	TRUE	FALSE	FALSE	FALSE	FALSE	FALSE	FALSE	FALSE	No	Yes		No		No	TRUE	FALSE	FALSE	FALSE	TRUE	FALSE	Medium/Moderate problem	FALSE	FALSE	FALSE	FALSE	FALSE	FALSE	FALSE	FALSE	TRUE	White Non-Hispanic		Prefer not to answer	Grade 12 or GED (high school graduate)	4
284	802	FALSE	FALSE	FALSE	TRUE	TRUE	FALSE	FALSE	FALSE	FALSE	Other	Automated phone call from the school;Letter from the school	TRUE	FALSE	FALSE	FALSE	FALSE	FALSE	FALSE	FALSE	FALSE	FALSE	No	No		No	No	No	FALSE	FALSE	FALSE	FALSE	TRUE	FALSE	Not a problem	TRUE	FALSE	FALSE	FALSE	FALSE	FALSE	FALSE	FALSE	FALSE	Hispanic/Latino		Greater than or equal to $75,000	Graduate or professional school (1 year or more)	2
284	9999	FALSE	FALSE	FALSE	FALSE	FALSE	FALSE	TRUE	FALSE	FALSE	Other	Automated phone call from the school;Email from the school	TRUE	FALSE	FALSE	FALSE	FALSE	FALSE	FALSE	FALSE	FALSE	FALSE	Do not know/not sure	No		No	My child(ren) do(es) not receive special education	Do not know/not sure	FALSE	FALSE	FALSE	FALSE	FALSE	TRUE	Major problem	FALSE	FALSE	FALSE	TRUE	FALSE	FALSE	FALSE	FALSE	FALSE	Black/African American Non-Hispanic		$15,000 to $24,999	Graduate or professional school (1 year or more)	2
285	1	FALSE	TRUE	FALSE	FALSE	FALSE	FALSE	TRUE	FALSE	FALSE	Automated phone call from the school		FALSE	FALSE	FALSE	TRUE	FALSE	FALSE	FALSE	FALSE	FALSE	FALSE	No	No		No	My child(ren) do(es) not receive special education	No	FALSE	FALSE	FALSE	FALSE	FALSE	TRUE	Medium/Moderate problem	FALSE	FALSE	FALSE	FALSE	FALSE	FALSE	FALSE	FALSE	TRUE	White Non-Hispanic		Greater than or equal to $75,000	Grade 12 or GED (high school graduate)	2
285	18	FALSE	FALSE	FALSE	FALSE	FALSE	TRUE	TRUE	FALSE	FALSE	Phone call or text message from your child		TRUE	FALSE	FALSE	FALSE	FALSE	FALSE	FALSE	FALSE	FALSE	FALSE	No	No		Yes	My child(ren) do(es) not receive special education	No	TRUE	TRUE	TRUE	FALSE	FALSE	FALSE	Major problem	FALSE	TRUE	FALSE	FALSE	FALSE	FALSE	FALSE	FALSE	FALSE	White Non-Hispanic		$15,000 to $24,999	College: 4 years or more (college graduate)	2
285	27	TRUE	FALSE	FALSE	FALSE	FALSE	FALSE	TRUE	FALSE	FALSE	Automated phone call from the school		FALSE	FALSE	FALSE	FALSE	FALSE	FALSE	FALSE	FALSE	TRUE	FALSE	No	No		No	My child(ren) do(es) not receive special education	No	FALSE	FALSE	TRUE	FALSE	FALSE	FALSE	Minor problem	TRUE	FALSE	FALSE	FALSE	FALSE	FALSE	FALSE	FALSE	FALSE	White Non-Hispanic		$25,000 to $34,999	Grade 12 or GED (high school graduate)	3
285	32	FALSE	FALSE	FALSE	FALSE	FALSE	FALSE	TRUE	FALSE	FALSE	Automated phone call from the school		TRUE	FALSE	FALSE	FALSE	FALSE	FALSE	FALSE	FALSE	FALSE	FALSE	No	No		Yes	My child(ren) do(es) not receive special education	No	FALSE	FALSE	FALSE	FALSE	FALSE	TRUE	Minor problem	TRUE	FALSE	FALSE	FALSE	FALSE	FALSE	FALSE	FALSE	FALSE	White Non-Hispanic		Less than $15,000	Grade 1-8	2
285	36	FALSE	FALSE	FALSE	FALSE	FALSE	FALSE	FALSE	TRUE	FALSE	Internet/School's website		FALSE	FALSE	FALSE	FALSE	FALSE	FALSE	FALSE	FALSE	FALSE	FALSE	No	No		My child is not enrolled in the free/reduced lunch program	My child(ren) do(es) not receive special education	No	FALSE	FALSE	FALSE	FALSE	FALSE	TRUE	Not a problem	TRUE	FALSE	FALSE	FALSE	FALSE	FALSE	FALSE	FALSE	FALSE	White Non-Hispanic		Greater than or equal to $75,000	College: 4 years or more (college graduate)	2
285	47	FALSE	TRUE	FALSE	FALSE	FALSE	FALSE	TRUE	FALSE	FALSE	Automated phone call from the school		TRUE	FALSE	FALSE	FALSE	TRUE	FALSE	FALSE	FALSE	FALSE	FALSE	No	No		Yes	My child(ren) do(es) not receive special education	No	FALSE	FALSE	TRUE	FALSE	TRUE	FALSE	Major problem	FALSE	TRUE	TRUE	FALSE	TRUE	FALSE	FALSE	FALSE	FALSE	White Non-Hispanic		$15,000 to $24,999	Grade 9-11	4
285	48	FALSE	FALSE	FALSE	FALSE	FALSE	FALSE	TRUE	FALSE	FALSE	Automated phone call from the school	tv/local news	FALSE	FALSE	TRUE	TRUE	FALSE	FALSE	FALSE	FALSE	TRUE	FALSE	No	No		Yes	My child(ren) do(es) not receive special education	No	FALSE	FALSE	TRUE	TRUE	FALSE	FALSE	Not a problem	TRUE	FALSE	TRUE	FALSE	FALSE	FALSE	FALSE	FALSE	FALSE	Black/African American Non-Hispanic		$15,000 to $24,999	College: 1-3 years or technical school training	2
285	135	FALSE	FALSE	FALSE	FALSE	FALSE	FALSE	FALSE	TRUE	FALSE	Automated phone call from the school		FALSE	FALSE	FALSE	FALSE	TRUE	FALSE	FALSE	FALSE	FALSE	FALSE	No	No		Yes	My child(ren) do(es) not receive special education	No	TRUE	FALSE	TRUE	TRUE	FALSE	FALSE	Minor problem	FALSE	FALSE	FALSE	TRUE	FALSE	FALSE	FALSE	FALSE	FALSE	Asian		Greater than or equal to $75,000	Grade 9-11	1
285	136	FALSE	FALSE	FALSE	FALSE	FALSE	FALSE	TRUE	FALSE	FALSE	Other	Automated phone call from the school;Internet/School's website;Radio;TV/local news	FALSE	FALSE	FALSE	FALSE	FALSE	FALSE	FALSE	FALSE	TRUE	FALSE	No	No		No	My child(ren) do(es) not receive special education	No	FALSE	FALSE	FALSE	FALSE	FALSE	TRUE	Not a problem	FALSE	FALSE	FALSE	FALSE	FALSE	FALSE	FALSE	TRUE	FALSE	Asian		$15,000 to $24,999	Grade 1-8	1
285	137	FALSE	FALSE	FALSE	FALSE	FALSE	FALSE	FALSE	FALSE	FALSE			FALSE	FALSE	FALSE	FALSE	FALSE	FALSE	FALSE	FALSE	TRUE	FALSE	No	No		Yes	My child(ren) do(es) not receive special education	No	FALSE	FALSE	TRUE	TRUE	TRUE	FALSE	Major problem	FALSE	FALSE	FALSE	FALSE	FALSE	FALSE	FALSE	TRUE	FALSE	Other	White, Black, Native American, French	Less than $15,000	College: 1-3 years or technical school training	1
285	138	FALSE	FALSE	FALSE	FALSE	TRUE	FALSE	FALSE	FALSE	FALSE	Phone call or text message from your child		FALSE	FALSE	FALSE	FALSE	FALSE	FALSE	FALSE	FALSE	TRUE	FALSE	No	Yes	150	My child is not enrolled in the free/reduced lunch program	My child(ren) do(es) not receive special education	No	FALSE	FALSE	FALSE	FALSE	FALSE	TRUE	Not a problem	FALSE	FALSE	FALSE	FALSE	FALSE	FALSE	FALSE	TRUE	FALSE	Hispanic/Latino		$35,000 to $49,999	College: 4 years or more (college graduate)	3
285	139	FALSE	FALSE	FALSE	FALSE	FALSE	FALSE	TRUE	FALSE	FALSE	Other	Automated phone call from the school;Phone call or text message from your child;Letter from the school;TV/local news	FALSE	FALSE	TRUE	FALSE	FALSE	FALSE	FALSE	FALSE	FALSE	FALSE	Do not know/not sure	No		My child is not enrolled in the free/reduced lunch program	Do not know/not sure	No	FALSE	FALSE	TRUE	FALSE	TRUE	FALSE	Do not know/Not sure	TRUE	FALSE	TRUE	FALSE	FALSE	FALSE	FALSE	FALSE	FALSE	Asian		$50,000 to $74,999	Grade 9-11	2
285	140	TRUE	FALSE	TRUE	TRUE	TRUE	FALSE	TRUE	FALSE	FALSE	Other	Automated phone call from the school;Phone call or text message from your child;Email from the school;Letter from the school;Internet/School's website;Radio;TV/local news	TRUE	FALSE	TRUE	TRUE	FALSE	FALSE	TRUE	FALSE	FALSE	FALSE	No	No		My child is not enrolled in the free/reduced lunch program	My child(ren) do(es) not receive special education	No	FALSE	FALSE	FALSE	FALSE	TRUE	FALSE	Major problem	FALSE	FALSE	TRUE	FALSE	FALSE	FALSE	FALSE	TRUE	FALSE	Black/African American Non-Hispanic		Greater than or equal to $75,000	Other	2
285	159	FALSE	FALSE	FALSE	FALSE	FALSE	FALSE	TRUE	FALSE	FALSE	Other	Automated phone call from the school;Phone call or text message from your child;	FALSE	FALSE	FALSE	FALSE	FALSE	FALSE	FALSE	FALSE	TRUE	FALSE	Do not know/not sure	No		My child is not enrolled in the free/reduced lunch program	My child(ren) do(es) not receive special education	No	FALSE	FALSE	FALSE	FALSE	FALSE	TRUE	Not a problem	FALSE	FALSE	FALSE	FALSE	FALSE	FALSE	FALSE	TRUE	FALSE	White Non-Hispanic		$35,000 to $49,999	College: 4 years or more (college graduate)	1
285	161	FALSE	FALSE	FALSE	FALSE	FALSE	FALSE	TRUE	FALSE	FALSE	Automated phone call from the school		FALSE	FALSE	FALSE	FALSE	FALSE	FALSE	FALSE	FALSE	TRUE	FALSE	No	No		No	My child(ren) do(es) not receive special education	No	FALSE	FALSE	TRUE	FALSE	FALSE	FALSE	Not a problem	FALSE	FALSE	FALSE	FALSE	TRUE	FALSE	FALSE	FALSE	FALSE	White Non-Hispanic		Greater than or equal to $75,000	College: 4 years or more (college graduate)	2
285	169	FALSE	FALSE	FALSE	FALSE	FALSE	FALSE	TRUE	FALSE	FALSE	Phone call or text message from your child		TRUE	FALSE	FALSE	FALSE	FALSE	FALSE	FALSE	FALSE	FALSE	FALSE	No	Yes	200	Yes	My child(ren) do(es) not receive special education	No	TRUE	TRUE	TRUE	TRUE	TRUE	FALSE	Major problem	FALSE	FALSE	TRUE	FALSE	TRUE	FALSE	FALSE	FALSE	FALSE	White Non-Hispanic		Less than $15,000	College: 1-3 years or technical school training	2
285	173	FALSE	FALSE	FALSE	FALSE	FALSE	FALSE	FALSE	FALSE	TRUE	Automated phone call from the school		FALSE	FALSE	FALSE	FALSE	FALSE	FALSE	TRUE	FALSE	FALSE	FALSE	No	No		My child is not enrolled in the free/reduced lunch program	My child(ren) do(es) not receive special education	Do not know/not sure	FALSE	FALSE	FALSE	FALSE	FALSE	TRUE	Do not know/Not sure	FALSE	FALSE	FALSE	FALSE	FALSE	FALSE	FALSE	TRUE	FALSE	White Non-Hispanic		Prefer not to answer	Grade 12 or GED (high school graduate)	1
285	174	FALSE	FALSE	FALSE	FALSE	FALSE	FALSE	FALSE	TRUE	FALSE	Other	automated phone call from the school; Phone call or text message from your child	FALSE	FALSE	FALSE	FALSE	FALSE	FALSE	FALSE	FALSE	TRUE	FALSE	No	No		My child is not enrolled in the free/reduced lunch program	My child(ren) do(es) not receive special education	Do not know/not sure	FALSE	FALSE	FALSE	FALSE	FALSE	TRUE	Medium/Moderate problem	TRUE	FALSE	FALSE	FALSE	TRUE	FALSE	FALSE	TRUE	FALSE	White Non-Hispanic		$35,000 to $49,999	Grade 12 or GED (high school graduate)	2
285	175	FALSE	FALSE	FALSE	FALSE	FALSE	FALSE	TRUE	FALSE	FALSE	Other	Automated phone call from the school;Internet/School's website;TV/local news	FALSE	FALSE	FALSE	FALSE	FALSE	FALSE	TRUE	TRUE	TRUE	FALSE	No	Yes	115	My child is not enrolled in the free/reduced lunch program	My child(ren) do(es) not receive special education	No	FALSE	FALSE	FALSE	FALSE	TRUE	FALSE	Major problem	TRUE	FALSE	FALSE	FALSE	FALSE	TRUE	FALSE	TRUE	FALSE	Black/African American Non-Hispanic		Greater than or equal to $75,000	College: 4 years or more (college graduate)	4
285	229	FALSE	FALSE	FALSE	FALSE	FALSE	FALSE	TRUE	FALSE	FALSE	Automated phone call from the school		FALSE	TRUE	FALSE	FALSE	FALSE	FALSE	FALSE	FALSE	FALSE	FALSE	Do not know/not sure	No		No	My child(ren) do(es) not receive special education	Do not know/not sure	FALSE	FALSE	FALSE	FALSE	FALSE	TRUE	Not a problem	FALSE	FALSE	FALSE	FALSE	FALSE	FALSE	FALSE	FALSE	FALSE	Black/African American Non-Hispanic		Greater than or equal to $75,000	Graduate or professional school (1 year or more)	2
285	230	FALSE	FALSE	FALSE	FALSE	FALSE	FALSE	TRUE	FALSE	FALSE	Other	Automated phone call from the school; TV/local news	FALSE	FALSE	FALSE	FALSE	FALSE	FALSE	FALSE	FALSE	TRUE	FALSE	Do not know/not sure	No		My child is not enrolled in the free/reduced lunch program	My child(ren) do(es) not receive special education	Do not know/not sure	FALSE	FALSE	TRUE	FALSE	TRUE	FALSE	Medium/Moderate problem	TRUE	FALSE	FALSE	FALSE	FALSE	FALSE	FALSE	TRUE	FALSE	White Non-Hispanic		Greater than or equal to $75,000	College: 4 years or more (college graduate)	2
285	239	FALSE	FALSE	FALSE	FALSE	FALSE	FALSE	TRUE	FALSE	FALSE	TV/local news		FALSE	FALSE	FALSE	FALSE	FALSE	FALSE	FALSE	FALSE	TRUE	FALSE	No	No		Yes	My child(ren) do(es) not receive special education	No	FALSE	FALSE	TRUE	FALSE	FALSE	FALSE	Not a problem	FALSE	FALSE	FALSE	FALSE	FALSE	FALSE	FALSE	TRUE	FALSE	White Non-Hispanic		$35,000 to $49,999	College: 1-3 years or technical school training	2
285	293	TRUE	FALSE	FALSE	TRUE	FALSE	FALSE	TRUE	FALSE	FALSE	Other	Automated phone call from the school;;TV/local news	FALSE	FALSE	TRUE	FALSE	FALSE	FALSE	FALSE	FALSE	FALSE	FALSE	No	No		My child is not enrolled in the free/reduced lunch program	Do not know/not sure	Do not know/not sure	FALSE	FALSE	TRUE	FALSE	TRUE	FALSE	Not a problem	TRUE	FALSE	FALSE	FALSE	FALSE	FALSE	FALSE	FALSE	FALSE	White Non-Hispanic		Prefer not to answer	Prefer not to answer	2
285	305	FALSE	FALSE	FALSE	FALSE	FALSE	TRUE	TRUE	FALSE	FALSE	Phone call or text message from your child		TRUE	FALSE	FALSE	FALSE	FALSE	FALSE	FALSE	FALSE	FALSE	FALSE	No	No		No	No	Do not know/not sure	FALSE	FALSE	TRUE	FALSE	FALSE	TRUE	Not a problem	TRUE	FALSE	FALSE	FALSE	FALSE	FALSE	FALSE	FALSE	FALSE	White Non-Hispanic		$25,000 to $34,999	College: 1-3 years or technical school training	1
285	307	FALSE	FALSE	TRUE	TRUE	TRUE	FALSE	TRUE	FALSE	FALSE	Other	Phone call or text message from your child; Email from the school; Letter from the school; Internet/School's website; TV/local news	FALSE	FALSE	FALSE	FALSE	FALSE	FALSE	FALSE	FALSE	TRUE	FALSE	Do not know/not sure	Yes		Yes	Do not know/not sure	No	FALSE	FALSE	TRUE	TRUE	TRUE	FALSE	Medium/Moderate problem	TRUE	FALSE	FALSE	FALSE	FALSE	FALSE	FALSE	FALSE	FALSE	White Non-Hispanic		$25,000 to $34,999	Grade 12 or GED (high school graduate)	4
285	309	FALSE	FALSE	FALSE	FALSE	FALSE	FALSE	TRUE	FALSE	FALSE	Automated phone call from the school		FALSE	FALSE	FALSE	FALSE	FALSE	FALSE	FALSE	TRUE	FALSE	FALSE	Do not know/not sure	No		No	No	No	FALSE	FALSE	FALSE	FALSE	TRUE	FALSE	Minor problem	TRUE	FALSE	FALSE	FALSE	FALSE	FALSE	FALSE	FALSE	FALSE	White Non-Hispanic		Prefer not to answer	Graduate or professional school (1 year or more)	1
285	311	FALSE	FALSE	FALSE	FALSE	FALSE	FALSE	TRUE	FALSE	FALSE	Other	Automated phone call from the school; Letter from the school; TV/local news	FALSE	FALSE	FALSE	TRUE	FALSE	FALSE	FALSE	FALSE	TRUE	FALSE				Yes	No	No	TRUE	FALSE	TRUE	TRUE	TRUE	FALSE	Major problem	TRUE	FALSE	TRUE	FALSE	FALSE	FALSE	FALSE	FALSE	FALSE	White Non-Hispanic		Less than $15,000	College: 4 years or more (college graduate)	2
285	327	FALSE	FALSE	FALSE	FALSE	FALSE	FALSE	FALSE	TRUE	FALSE	Automated phone call from the school		TRUE	FALSE	FALSE	FALSE	FALSE	FALSE	FALSE	FALSE	FALSE	FALSE	No	No		Yes	No	No	FALSE	FALSE	FALSE	FALSE	FALSE	TRUE	Major problem	TRUE	FALSE	FALSE	FALSE	FALSE	FALSE	FALSE	FALSE	FALSE	Black/African American Non-Hispanic		Prefer not to answer	Graduate or professional school (1 year or more)	4
285	348	FALSE	FALSE	FALSE	FALSE	FALSE	FALSE	TRUE	FALSE	FALSE	TV/local news		FALSE	FALSE	FALSE	FALSE	FALSE	FALSE	FALSE	FALSE	TRUE	FALSE	No	No		No	My child(ren) do(es) not receive special education	No	FALSE	FALSE	FALSE	FALSE	FALSE	TRUE	Not a problem	FALSE	FALSE	FALSE	FALSE	FALSE	FALSE	FALSE	TRUE	FALSE	White Non-Hispanic		Greater than or equal to $75,000	College: 1-3 years or technical school training	1
285	400	FALSE	FALSE	FALSE	FALSE	TRUE	FALSE	TRUE	FALSE	FALSE	Other	email from the school; TV/local news	TRUE	FALSE	TRUE	FALSE	FALSE	FALSE	FALSE	FALSE	FALSE	FALSE	No	No		My child is not enrolled in the free/reduced lunch program	My child(ren) do(es) not receive special education	No	FALSE	FALSE	FALSE	FALSE	TRUE	TRUE	Not a problem	TRUE	FALSE	FALSE	FALSE	TRUE	FALSE	FALSE	TRUE	FALSE	Black/African American Non-Hispanic		Greater than or equal to $75,000	Graduate or professional school (1 year or more)	1
285	405	FALSE	FALSE	FALSE	FALSE	FALSE	FALSE	TRUE	FALSE	FALSE	Email from the school		FALSE	FALSE	FALSE	FALSE	FALSE	FALSE	FALSE	FALSE	TRUE	FALSE	No	No		My child is not enrolled in the free/reduced lunch program	Do not know/not sure	No	FALSE	FALSE	FALSE	FALSE	FALSE	TRUE	Not a problem	FALSE	FALSE	FALSE	FALSE	FALSE	FALSE	FALSE	TRUE	FALSE	White Non-Hispanic		$15,000 to $24,999	Grade 9-11	1
285	406	FALSE	FALSE	FALSE	FALSE	FALSE	FALSE	TRUE	FALSE	FALSE	TV/local news		FALSE	FALSE	FALSE	FALSE	FALSE	FALSE	FALSE	FALSE	TRUE	FALSE	No	No		No	My child(ren) do(es) not receive special education	No	FALSE	FALSE	FALSE	FALSE	FALSE	TRUE	Minor problem	FALSE	FALSE	FALSE	FALSE	FALSE	FALSE	FALSE	TRUE	FALSE	White Non-Hispanic		Greater than or equal to $75,000	College: 4 years or more (college graduate)	1
285	424	FALSE	FALSE	FALSE	FALSE	FALSE	FALSE	TRUE	FALSE	TRUE	Other	Automated phone call from the school;TV/local news	TRUE	FALSE	FALSE	FALSE	FALSE	FALSE	FALSE	FALSE	FALSE	FALSE	Do not know/not sure	No		My child is not enrolled in the free/reduced lunch program	My child(ren) do(es) not receive special education	No	FALSE	FALSE	FALSE	FALSE	FALSE	TRUE	Not a problem	TRUE	FALSE	FALSE	FALSE	FALSE	FALSE	FALSE	FALSE	FALSE	White Non-Hispanic		Prefer not to answer	College: 1-3 years or technical school training	1
285	426	FALSE	FALSE	FALSE	FALSE	FALSE	FALSE	TRUE	FALSE	FALSE	TV/local news		FALSE	FALSE	FALSE	FALSE	FALSE	FALSE	FALSE	FALSE	TRUE	FALSE	No	No		No	My child(ren) do(es) not receive special education	No	FALSE	FALSE	FALSE	FALSE	FALSE	TRUE	Not a problem	TRUE	FALSE	FALSE	FALSE	FALSE	FALSE	FALSE	FALSE	FALSE	White Non-Hispanic		Prefer not to answer	College: 1-3 years or technical school training	1
285	438	FALSE	FALSE	FALSE	TRUE	FALSE	FALSE	FALSE	FALSE	FALSE	Phone call or text message from your child		FALSE	FALSE	FALSE	FALSE	FALSE	TRUE	TRUE	FALSE	FALSE	FALSE	Yes	Yes	900	No	NA	Do not know/not sure	TRUE	FALSE	FALSE	FALSE	TRUE	FALSE	Minor problem	FALSE	FALSE	FALSE	FALSE	TRUE	FALSE	FALSE	TRUE	FALSE	White Non-Hispanic		$15,000 to $24,999	College: 1-3 years or technical school training	3
285	446	FALSE	TRUE	FALSE	FALSE	FALSE	FALSE	FALSE	FALSE	FALSE	Automated phone call from the school		FALSE	FALSE	FALSE	FALSE	FALSE	FALSE	FALSE	FALSE	TRUE	FALSE	Do not know/not sure	No		No	My child(ren) do(es) not receive special education	Do not know/not sure	FALSE	FALSE	FALSE	FALSE	TRUE	FALSE	Not a problem	TRUE	FALSE	FALSE	FALSE	FALSE	FALSE	FALSE	FALSE	FALSE	White Non-Hispanic		Prefer not to answer	College: 4 years or more (college graduate)	1
285	483	FALSE	FALSE	FALSE	FALSE	FALSE	FALSE	TRUE	FALSE	FALSE	Other	Email from the school;Letter from the school;TV/local news	FALSE	FALSE	FALSE	FALSE	FALSE	FALSE	FALSE	FALSE	TRUE	FALSE	Do not know/not sure	No		No	My child(ren) do(es) not receive special education	Do not know/not sure	FALSE	FALSE	FALSE	FALSE	FALSE	TRUE	Minor problem	TRUE	FALSE	FALSE	FALSE	FALSE	FALSE	FALSE	FALSE	FALSE	White Non-Hispanic			College: 4 years or more (college graduate)	1
285	514	TRUE	TRUE	FALSE	TRUE	TRUE	FALSE	TRUE	FALSE	FALSE	Automated phone call from the school		FALSE	FALSE	FALSE	TRUE	FALSE	FALSE	TRUE	FALSE	TRUE	FALSE	Do not know/not sure	No		No	My child(ren) do(es) not receive special education	Do not know/not sure	FALSE	FALSE	FALSE	FALSE	FALSE	TRUE		FALSE	FALSE	FALSE	FALSE	FALSE	FALSE	FALSE	FALSE	FALSE					1
285	521	FALSE	FALSE	FALSE	FALSE	FALSE	FALSE	TRUE	FALSE	FALSE	TV/local news		FALSE	FALSE	FALSE	FALSE	FALSE	FALSE	FALSE	FALSE	TRUE	FALSE	Do not know/not sure	No		My child is not enrolled in the free/reduced lunch program	My child(ren) do(es) not receive special education	Do not know/not sure	FALSE	FALSE	FALSE	FALSE	FALSE	TRUE	Not a problem	FALSE	TRUE	FALSE	FALSE	FALSE	FALSE	FALSE	FALSE	FALSE	White Non-Hispanic		Prefer not to answer	Prefer not to answer	2
285	522	FALSE	FALSE	FALSE	FALSE	TRUE	FALSE	TRUE	TRUE	FALSE	Other	Automated phone call from the school;TV/local news	FALSE	FALSE	FALSE	FALSE	FALSE	FALSE	FALSE	FALSE	FALSE	FALSE	No	No		No	My child(ren) do(es) not receive special education	No	FALSE	FALSE	FALSE	FALSE	TRUE	FALSE	Major problem	TRUE	TRUE	FALSE	FALSE	FALSE	FALSE	TRUE	FALSE	FALSE	Hispanic/Latino		Prefer not to answer	College: 4 years or more (college graduate)	2
285	523	FALSE	FALSE	FALSE	FALSE	FALSE	FALSE	TRUE	FALSE	FALSE	TV/local news		TRUE	FALSE	FALSE	FALSE	FALSE	FALSE	FALSE	FALSE	FALSE	FALSE	No	No		No	My child(ren) do(es) not receive special education	No	FALSE	FALSE	FALSE	FALSE	FALSE	TRUE	Not a problem	TRUE	FALSE	FALSE	FALSE	FALSE	FALSE	FALSE	FALSE	FALSE	White Non-Hispanic		Prefer not to answer	Prefer not to answer	2
285	524	TRUE	FALSE	FALSE	FALSE	TRUE	FALSE	FALSE	FALSE	FALSE	Other	Automated phone call from the school;Phone call or text message from your child	FALSE	FALSE	TRUE	FALSE	FALSE	FALSE	FALSE	FALSE	FALSE	FALSE	No	No		No	Do not know/not sure	No	FALSE	FALSE	FALSE	FALSE	TRUE	FALSE	Medium/Moderate problem	TRUE	FALSE	FALSE	FALSE	FALSE	FALSE	FALSE	FALSE	FALSE	White Non-Hispanic		$15,000 to $24,999	Graduate or professional school (1 year or more)	2
285	525	FALSE	FALSE	FALSE	FALSE	FALSE	FALSE	TRUE	FALSE	FALSE	Automated phone call from the school		TRUE	FALSE	FALSE	FALSE	FALSE	FALSE	FALSE	FALSE	FALSE	FALSE	No	No		No	My child(ren) do(es) not receive special education	No	FALSE	FALSE	FALSE	FALSE	FALSE	TRUE	Not a problem	TRUE	FALSE	FALSE	FALSE	FALSE	FALSE	FALSE	FALSE	FALSE	Black/African American Non-Hispanic		Less than $15,000	Grade 12 or GED (high school graduate)	2
285	526	FALSE	FALSE	FALSE	FALSE	FALSE	FALSE	TRUE	FALSE	FALSE	Other	Automated phone call from the school;TV/local news	FALSE	FALSE	FALSE	TRUE	FALSE	FALSE	FALSE	FALSE	TRUE	FALSE	No	No		No	My child(ren) do(es) not receive special education	No	FALSE	FALSE	FALSE	FALSE	TRUE	FALSE	Do not know/Not sure	TRUE	FALSE	TRUE	FALSE	FALSE	FALSE	FALSE	TRUE	FALSE	White Non-Hispanic		$50,000 to $74,999	Grade 12 or GED (high school graduate)	2
285	529	FALSE	FALSE	FALSE	FALSE	FALSE	FALSE	TRUE	FALSE	FALSE	Automated phone call from the school		FALSE	FALSE	FALSE	FALSE	FALSE	FALSE	FALSE	FALSE	TRUE	FALSE	Do not know/not sure	No		My child is not enrolled in the free/reduced lunch program	My child(ren) do(es) not receive special education	Do not know/not sure	FALSE	FALSE	TRUE	FALSE	FALSE	FALSE	Minor problem	FALSE	FALSE	FALSE	FALSE	TRUE	FALSE	FALSE	FALSE	FALSE	White Non-Hispanic	Asian	$25,000 to $34,999	Grade 12 or GED (high school graduate)	1
285	530	FALSE	FALSE	FALSE	FALSE	FALSE	FALSE	TRUE	FALSE	FALSE	Other	Automated phone call from the school;Email from the school;Radio;TV/local news	FALSE	FALSE	FALSE	FALSE	FALSE	FALSE	FALSE	FALSE	TRUE	FALSE	Do not know/not sure	No		My child is not enrolled in the free/reduced lunch program	Do not know/not sure	No	FALSE	FALSE	FALSE	FALSE	FALSE	TRUE	Not a problem	FALSE	FALSE	FALSE	FALSE	TRUE	FALSE	FALSE	TRUE	FALSE	White Non-Hispanic		$50,000 to $74,999	College: 1-3 years or technical school training	1
285	531	FALSE	FALSE	FALSE	FALSE	FALSE	TRUE	FALSE	FALSE	FALSE	Automated phone call from the school		TRUE	FALSE	FALSE	FALSE	FALSE	FALSE	FALSE	FALSE	FALSE	FALSE	No	No		No	My child(ren) do(es) not receive special education	No	FALSE	FALSE	FALSE	FALSE	TRUE	FALSE	Not a problem	TRUE	FALSE	FALSE	FALSE	FALSE	FALSE	FALSE	FALSE	FALSE	Hispanic/Latino		$15,000 to $24,999	College: 1-3 years or technical school training	2
285	535	FALSE	FALSE	FALSE	FALSE	FALSE	FALSE	FALSE	TRUE	FALSE			TRUE	FALSE	FALSE	FALSE	FALSE	FALSE	FALSE	FALSE	FALSE	FALSE	No	No		My child is not enrolled in the free/reduced lunch program	My child(ren) do(es) not receive special education	No	FALSE	FALSE	TRUE	FALSE	FALSE	FALSE	Minor problem	FALSE	TRUE	FALSE	FALSE	FALSE	FALSE	FALSE	FALSE	FALSE	White Non-Hispanic		$35,000 to $49,999	Grade 12 or GED (high school graduate)	1
285	538	FALSE	FALSE	FALSE	FALSE	TRUE	FALSE	FALSE	FALSE	FALSE	Email from the school		FALSE	FALSE	FALSE	FALSE	FALSE	FALSE	FALSE	FALSE	TRUE	FALSE	No	No		My child is not enrolled in the free/reduced lunch program	My child(ren) do(es) not receive special education	No	FALSE	FALSE	FALSE	FALSE	FALSE	TRUE	Not a problem	FALSE	FALSE	FALSE	FALSE	FALSE	FALSE	FALSE	TRUE	FALSE	Black/African American Non-Hispanic		$50,000 to $74,999	Grade 12 or GED (high school graduate)	1
285	539	TRUE	FALSE	FALSE	TRUE	FALSE	FALSE	FALSE	FALSE	FALSE	Other	Automated phone call from the school; Letter from the school	TRUE	TRUE	FALSE	FALSE	FALSE	FALSE	FALSE	FALSE	TRUE	FALSE	Do not know/not sure	No		No	My child(ren) do(es) not receive special education	Do not know/not sure	FALSE	FALSE	FALSE	FALSE	FALSE	TRUE	Not a problem	TRUE	FALSE	FALSE	FALSE	TRUE	FALSE	FALSE	TRUE	FALSE	White Non-Hispanic		Prefer not to answer	College: 4 years or more (college graduate)	1
285	541	TRUE	FALSE	FALSE	FALSE	FALSE	FALSE	TRUE	FALSE	FALSE	Automated phone call from the school	Automated phone call from the school; Internet/School's website	TRUE	FALSE	FALSE	FALSE	FALSE	FALSE	FALSE	FALSE	FALSE	FALSE	Do not know/not sure	No		No	My child(ren) do(es) not receive special education	Do not know/not sure	FALSE	FALSE	FALSE	FALSE	FALSE	TRUE	Not a problem	TRUE	FALSE	FALSE	FALSE	FALSE	FALSE	FALSE	FALSE	FALSE	White Non-Hispanic		Greater than or equal to $75,000	College: 4 years or more (college graduate)	1
285	554	TRUE	FALSE	FALSE	FALSE	TRUE	TRUE	TRUE	FALSE	FALSE	TV/local news		FALSE	FALSE	FALSE	FALSE	FALSE	FALSE	FALSE	FALSE	TRUE	FALSE	Do not know/not sure	No		My child is not enrolled in the free/reduced lunch program	My child(ren) do(es) not receive special education	No	FALSE	FALSE	FALSE	FALSE	FALSE	TRUE	Not a problem	FALSE	FALSE	FALSE	FALSE	TRUE	FALSE	FALSE	FALSE	FALSE	White Non-Hispanic		Greater than or equal to $75,000	Graduate or professional school (1 year or more)	1
285	555	TRUE	FALSE	FALSE	FALSE	FALSE	FALSE	TRUE	FALSE	FALSE	Automated phone call from the school		FALSE	FALSE	FALSE	TRUE	FALSE	FALSE	FALSE	FALSE	FALSE	FALSE	No	Yes	200	Yes	Do not know/not sure	No	FALSE	FALSE	FALSE	FALSE	FALSE	TRUE	Medium/Moderate problem	FALSE	FALSE	TRUE	FALSE	TRUE	FALSE	FALSE	FALSE	FALSE	White Non-Hispanic		$25,000 to $34,999	Grade 12 or GED (high school graduate)	2
285	590	FALSE	FALSE	FALSE	FALSE	FALSE	FALSE	TRUE	FALSE	FALSE	TV/local news		FALSE	FALSE	FALSE	FALSE	FALSE	FALSE	FALSE	FALSE	TRUE	FALSE	No	No		My child is not enrolled in the free/reduced lunch program	My child(ren) do(es) not receive special education	No	FALSE	FALSE	FALSE	FALSE	FALSE	TRUE	Not a problem	FALSE	FALSE	FALSE	FALSE	FALSE	FALSE	FALSE	TRUE	FALSE	White Non-Hispanic		$35,000 to $49,999	College: 1-3 years or technical school training	1
285	591	FALSE	TRUE	FALSE	FALSE	FALSE	FALSE	TRUE	FALSE	FALSE	Letter from the school		TRUE	FALSE	FALSE	FALSE	FALSE	FALSE	FALSE	FALSE	FALSE	FALSE	No	No		No	My child(ren) do(es) not receive special education	No	FALSE	FALSE	FALSE	FALSE	FALSE	TRUE	Not a problem	TRUE	TRUE	FALSE	FALSE	FALSE	FALSE	FALSE	FALSE	FALSE	White Non-Hispanic		Prefer not to answer	Other	3
285	610	FALSE	FALSE	FALSE	FALSE	FALSE	FALSE	TRUE	FALSE	FALSE	Automated phone call from the school		FALSE	FALSE	FALSE	FALSE	FALSE	FALSE	FALSE	FALSE	TRUE	FALSE	Do not know/not sure	No		No	My child(ren) do(es) not receive special education	No	FALSE	FALSE	FALSE	FALSE	FALSE	TRUE	Not a problem	TRUE	FALSE	FALSE	FALSE	FALSE	FALSE	FALSE	FALSE	FALSE	White Non-Hispanic		Prefer not to answer	College: 1-3 years or technical school training	1
285	611	FALSE	FALSE	FALSE	FALSE	FALSE	FALSE	FALSE	TRUE	FALSE	Other	Automated phone call from the school;Email from the school;	FALSE	FALSE	FALSE	FALSE	FALSE	FALSE	FALSE	FALSE	TRUE	FALSE	Do not know/not sure	No		No	My child(ren) do(es) not receive special education	No	FALSE	FALSE	FALSE	FALSE	TRUE	FALSE	Not a problem	FALSE	FALSE	TRUE	FALSE	FALSE	FALSE	FALSE	FALSE	FALSE	White Non-Hispanic		$25,000 to $34,999	College: 1-3 years or technical school training	2
285	613	FALSE	FALSE	FALSE	FALSE	FALSE	FALSE	FALSE	FALSE	TRUE	Automated phone call from the school		FALSE	FALSE	FALSE	FALSE	FALSE	FALSE	FALSE	FALSE	TRUE	FALSE	Do not know/not sure	No		No	My child(ren) do(es) not receive special education	Do not know/not sure	FALSE	FALSE	FALSE	FALSE	FALSE	TRUE	Not a problem	TRUE	FALSE	FALSE	FALSE	FALSE	FALSE	FALSE	FALSE	FALSE	Native America Indian/Alaska Native		$25,000 to $34,999	Grade 12 or GED (high school graduate)	2
285	614	FALSE	FALSE	FALSE	TRUE	FALSE	FALSE	FALSE	FALSE	FALSE	Phone call or text message from your child		TRUE	FALSE	FALSE	FALSE	FALSE	FALSE	FALSE	FALSE	FALSE	FALSE	No	No		My child is not enrolled in the free/reduced lunch program	My child(ren) do(es) not receive special education	No	FALSE	FALSE	FALSE	FALSE	TRUE	FALSE	Not a problem	TRUE	FALSE	FALSE	FALSE	FALSE	FALSE	FALSE	FALSE	FALSE	Hispanic/Latino		Greater than or equal to $75,000	College: 1-3 years or technical school training	3
285	616	FALSE	FALSE	FALSE	FALSE	FALSE	FALSE	TRUE	FALSE	FALSE	Other	Automated phone call from the school;TV/local news	FALSE	FALSE	FALSE	FALSE	FALSE	FALSE	FALSE	FALSE	TRUE	FALSE	No	No		Yes	My child(ren) do(es) not receive special education	No	FALSE	FALSE	FALSE	FALSE	TRUE	FALSE	Minor problem	FALSE	TRUE	FALSE	FALSE	FALSE	FALSE	FALSE	FALSE	FALSE	White Non-Hispanic		$15,000 to $24,999	College: 1-3 years or technical school training	1
285	630	FALSE	FALSE	FALSE	FALSE	FALSE	FALSE	TRUE	FALSE	FALSE	TV/local news		FALSE	FALSE	FALSE	FALSE	FALSE	FALSE	FALSE	FALSE	FALSE	FALSE	No	No		No	My child(ren) do(es) not receive special education	No	FALSE	FALSE	TRUE	FALSE	FALSE	FALSE	Not a problem	TRUE	FALSE	FALSE	FALSE	FALSE	FALSE	FALSE	FALSE	FALSE	White Non-Hispanic		Greater than or equal to $75,000	College: 1-3 years or technical school training	3
285	683	TRUE	FALSE	FALSE	FALSE	FALSE	FALSE	FALSE	FALSE	FALSE	Other	Automated phone call from the school;Phone call or text message from your child;Email from the school	FALSE	FALSE	FALSE	FALSE	FALSE	FALSE	TRUE	FALSE	FALSE	FALSE	Do not know/not sure	Yes	300	No	My child(ren) do(es) not receive special education	Do not know/not sure	FALSE	FALSE	FALSE	FALSE	FALSE	TRUE	Not a problem	FALSE	FALSE	FALSE	FALSE	FALSE	FALSE	FALSE	TRUE	FALSE	White Non-Hispanic	Native American Indian/ Alaska Native	$50,000 to $74,999	College: 1-3 years or technical school training	2
285	687	FALSE	FALSE	FALSE	FALSE	FALSE	FALSE	TRUE	FALSE	FALSE	Other	email from the school; Letter from the school; TV/local news	TRUE	FALSE	FALSE	FALSE	FALSE	FALSE	FALSE	FALSE	FALSE	FALSE	Do not know/not sure	No		No	My child(ren) do(es) not receive special education	Do not know/not sure	FALSE	FALSE	FALSE	FALSE	TRUE	FALSE	Not a problem	TRUE	FALSE	FALSE	FALSE	FALSE	FALSE	FALSE	FALSE	FALSE	White Non-Hispanic		$15,000 to $24,999	Grade 12 or GED (high school graduate)	2
285	729	FALSE	FALSE	FALSE	TRUE	FALSE	FALSE	FALSE	FALSE	FALSE	Letter from the school		TRUE	FALSE	FALSE	FALSE	FALSE	FALSE	FALSE	FALSE	FALSE	FALSE	No	No		Yes	Do not know/not sure	No	FALSE	FALSE	TRUE	TRUE	FALSE	FALSE	Major problem	TRUE	FALSE	FALSE	FALSE	FALSE	FALSE	FALSE	FALSE	FALSE	White Non-Hispanic		$25,000 to $34,999	Grade 12 or GED (high school graduate)	2
285	771	FALSE	FALSE	FALSE	FALSE	FALSE	FALSE	TRUE	FALSE	FALSE	Other	Automated phone call from the school;TV/local news	FALSE	FALSE	FALSE	FALSE	FALSE	FALSE	FALSE	FALSE	TRUE	FALSE	Do not know/not sure	No		My child is not enrolled in the free/reduced lunch program	My child(ren) do(es) not receive special education	Do not know/not sure	FALSE	FALSE	FALSE	FALSE	FALSE	TRUE	Not a problem	FALSE	FALSE	FALSE	FALSE	FALSE	FALSE	FALSE	FALSE	FALSE	White Non-Hispanic		$35,000 to $49,999	Graduate or professional school (1 year or more)	1
285	773	FALSE	FALSE	FALSE	FALSE	FALSE	FALSE	TRUE	FALSE	FALSE	Phone call or text message from your child		FALSE	FALSE	FALSE	FALSE	FALSE	FALSE	FALSE	FALSE	TRUE	FALSE	Do not know/not sure	No		My child is not enrolled in the free/reduced lunch program	My child(ren) do(es) not receive special education	No	FALSE	FALSE	FALSE	FALSE	FALSE	TRUE	Not a problem	TRUE	FALSE	FALSE	FALSE	FALSE	FALSE	FALSE	FALSE	FALSE	White Non-Hispanic		Prefer not to answer	Prefer not to answer	2
285	779	FALSE	FALSE	FALSE	FALSE	FALSE	FALSE	TRUE	FALSE	FALSE	Automated phone call from the school		FALSE	FALSE	FALSE	TRUE	FALSE	FALSE	FALSE	FALSE	FALSE	FALSE	No	No		No	No	No	FALSE	FALSE	FALSE	FALSE	FALSE	TRUE	Not a problem	TRUE	FALSE	FALSE	FALSE	FALSE	FALSE	FALSE	FALSE	FALSE	Black/African American Non-Hispanic		$35,000 to $49,999	Graduate or professional school (1 year or more)	2
285	781	FALSE	FALSE	FALSE	FALSE	TRUE	FALSE	TRUE	FALSE	FALSE	Internet/School's website		FALSE	FALSE	FALSE	FALSE	FALSE	FALSE	FALSE	FALSE	TRUE	FALSE	Do not know/not sure	No		No	My child(ren) do(es) not receive special education	Do not know/not sure	FALSE	FALSE	FALSE	FALSE	FALSE	TRUE	Not a problem	FALSE	FALSE	FALSE	FALSE	FALSE	FALSE	FALSE	TRUE	FALSE	Asian		Prefer not to answer	College: 1-3 years or technical school training	2
285	783	FALSE	TRUE	FALSE	FALSE	TRUE	FALSE	FALSE	FALSE	FALSE	Other	Automated phone call from the school;TV/local news	FALSE	FALSE	TRUE	FALSE	FALSE	FALSE	TRUE	FALSE	FALSE	FALSE	Do not know/not sure	Yes		My child is not enrolled in the free/reduced lunch program	My child(ren) do(es) not receive special education	No	FALSE	FALSE	FALSE	FALSE	TRUE	FALSE	Not a problem	TRUE	FALSE	FALSE	FALSE	FALSE	FALSE	FALSE	FALSE	FALSE	White Non-Hispanic		Greater than or equal to $75,000	College: 4 years or more (college graduate)	2
285	784	FALSE	TRUE	TRUE	TRUE	FALSE	FALSE	TRUE	FALSE	FALSE	Other	Phone call or text message from your child;Email from the school;TV/local news	FALSE	FALSE	TRUE	TRUE	FALSE	FALSE	FALSE	FALSE	FALSE	FALSE	Do not know/not sure	No		My child is not enrolled in the free/reduced lunch program	My child(ren) do(es) not receive special education	Do not know/not sure	FALSE	FALSE	FALSE	FALSE	FALSE	TRUE	Not a problem	TRUE	FALSE	TRUE	FALSE	FALSE	FALSE	FALSE	FALSE	FALSE	White Non-Hispanic		Prefer not to answer	Graduate or professional school (1 year or more)	2
285	788	TRUE	FALSE	FALSE	FALSE	TRUE	FALSE	TRUE	FALSE	FALSE	Do not know/not sure		FALSE	FALSE	FALSE	FALSE	FALSE	FALSE	FALSE	FALSE	FALSE	TRUE	No	Yes		No		No	FALSE	FALSE	FALSE	FALSE	TRUE	FALSE	Not a problem	TRUE	FALSE	FALSE	FALSE	FALSE	FALSE	FALSE	FALSE	FALSE	White Non-Hispanic		Prefer not to answer	Prefer not to answer	2
285	790	FALSE	FALSE	FALSE	FALSE	FALSE	FALSE	TRUE	FALSE	FALSE	Phone call or text message from your child		FALSE	FALSE	FALSE	TRUE	FALSE	FALSE	FALSE	FALSE	FALSE	FALSE	No	No		No	My child(ren) do(es) not receive special education	No	FALSE	FALSE	FALSE	FALSE	FALSE	TRUE	Major problem	FALSE	FALSE	TRUE	FALSE	FALSE	FALSE	FALSE	FALSE	FALSE	White Non-Hispanic		$25,000 to $34,999	Grade 12 or GED (high school graduate)	2
285	792	FALSE	FALSE	FALSE	FALSE	FALSE	TRUE	TRUE	FALSE	FALSE	Email from the school		FALSE	FALSE	TRUE	FALSE	FALSE	FALSE	FALSE	FALSE	TRUE	FALSE	Do not know/not sure	No		No	My child(ren) do(es) not receive special education	No	FALSE	FALSE	FALSE	FALSE	FALSE	TRUE	Not a problem	FALSE	FALSE	FALSE	FALSE	FALSE	FALSE	FALSE	TRUE	FALSE	White Non-Hispanic		Prefer not to answer	College: 1-3 years or technical school training	2
285	794	FALSE	FALSE	FALSE	FALSE	FALSE	FALSE	TRUE	FALSE	FALSE	TV/local news		FALSE	FALSE	TRUE	FALSE	FALSE	FALSE	FALSE	FALSE	FALSE	FALSE	No	No		No	My child(ren) do(es) not receive special education	No	FALSE	FALSE	FALSE	FALSE	FALSE	TRUE	Not a problem	TRUE	FALSE	FALSE	FALSE	FALSE	FALSE	FALSE	FALSE	FALSE	White Non-Hispanic		$50,000 to $74,999	Other	2
285	795	FALSE	FALSE	FALSE	FALSE	TRUE	FALSE	FALSE	FALSE	FALSE	Email from the school		FALSE	FALSE	FALSE	FALSE	FALSE	FALSE	FALSE	FALSE	TRUE	FALSE	No	No		Prefer not to answer	Do not know/not sure	Do not know/not sure	FALSE	FALSE	FALSE	FALSE	FALSE	FALSE	Do not know/Not sure	FALSE	FALSE	TRUE	FALSE	FALSE	FALSE	FALSE	FALSE	FALSE	White Non-Hispanic		$15,000 to $24,999	Grade 12 or GED (high school graduate)	3
285	796	FALSE	FALSE	FALSE	FALSE	FALSE	FALSE	TRUE	FALSE	FALSE	TV/local news		FALSE	FALSE	FALSE	FALSE	FALSE	FALSE	FALSE	FALSE	TRUE	FALSE	Do not know/not sure	No		No	Do not know/not sure	No	FALSE	FALSE	FALSE	FALSE	FALSE	TRUE	Not a problem	TRUE	FALSE	FALSE	FALSE	FALSE	FALSE	FALSE	TRUE	FALSE	White Non-Hispanic		Prefer not to answer	Prefer not to answer	2
285	797	FALSE	FALSE	FALSE	FALSE	FALSE	FALSE	FALSE	FALSE	FALSE			FALSE	TRUE	FALSE	FALSE	FALSE	FALSE	FALSE	FALSE	FALSE	FALSE	Do not know/not sure	Yes	100	No	No	No	FALSE	FALSE	FALSE	FALSE	FALSE	FALSE	Major problem	FALSE	TRUE	FALSE	FALSE	FALSE	FALSE	FALSE	FALSE	FALSE	Black/African American Non-Hispanic		$35,000 to $49,999	Grade 12 or GED (high school graduate)	2
285	798	FALSE	TRUE	FALSE	FALSE	TRUE	FALSE	TRUE	FALSE	FALSE	Automated phone call from the school		FALSE	FALSE	FALSE	TRUE	FALSE	FALSE	FALSE	FALSE	FALSE	FALSE	No	No		No	Do not know/not sure	Do not know/not sure	FALSE	FALSE	FALSE	FALSE	FALSE	TRUE	Do not know/Not sure	FALSE	FALSE	TRUE	FALSE	FALSE	FALSE	FALSE	FALSE	FALSE	Black/African American Non-Hispanic		$50,000 to $74,999	College: 1-3 years or technical school training	3
285	799	FALSE	FALSE	FALSE	FALSE	TRUE	FALSE	FALSE	FALSE	FALSE	Phone call or text message from your child		FALSE	FALSE	FALSE	FALSE	TRUE	FALSE	FALSE	FALSE	FALSE	FALSE	Do not know/not sure	Yes		Yes	My child(ren) do(es) not receive special education	No	TRUE	FALSE	FALSE	FALSE	TRUE	FALSE	Major problem	FALSE	TRUE	TRUE	FALSE	TRUE	FALSE	FALSE	FALSE	FALSE	Other	Both White/Non-Hispanic and Black/African American	Prefer not to answer	College: 4 years or more (college graduate)	2
285	800	TRUE	TRUE	FALSE	FALSE	FALSE	FALSE	TRUE	FALSE	FALSE	Other	Phone call or text message from your child;Email form the school;Letter from the school;TV/local news	FALSE	FALSE	FALSE	FALSE	FALSE	FALSE	FALSE	FALSE	TRUE	FALSE	No	No		No	My child(ren) do(es) not receive special education	No	FALSE	FALSE	FALSE	FALSE	FALSE	TRUE	Not a problem	FALSE	TRUE	TRUE	FALSE	FALSE	FALSE	FALSE	TRUE	FALSE	White Non-Hispanic		Less than $15,000	College: 4 years or more (college graduate)	3
285	802	FALSE	FALSE	FALSE	FALSE	FALSE	FALSE	FALSE	FALSE	TRUE	Other	Automated phone call from the school;TV/local news	FALSE	FALSE	FALSE	FALSE	FALSE	FALSE	FALSE	FALSE	TRUE	FALSE	Do not know/not sure	No		My child is not enrolled in the free/reduced lunch program	My child(ren) do(es) not receive special education	Do not know/not sure	FALSE	FALSE	FALSE	FALSE	FALSE	TRUE	Not a problem	FALSE	FALSE	FALSE	FALSE	FALSE	FALSE	FALSE	TRUE	FALSE	White Non-Hispanic		$50,000 to $74,999	College: 1-3 years or technical school training	1
285	803	FALSE	FALSE	FALSE	TRUE	FALSE	FALSE	FALSE	FALSE	FALSE	Automated phone call from the school		FALSE	FALSE	FALSE	FALSE	FALSE	FALSE	FALSE	FALSE	TRUE	FALSE	No	Yes	120	My child is not enrolled in the free/reduced lunch program	My child(ren) do(es) not receive special education	No	FALSE	FALSE	FALSE	FALSE	FALSE	TRUE	Major problem	TRUE	FALSE	FALSE	FALSE	FALSE	FALSE	FALSE	FALSE	FALSE	White Non-Hispanic		Prefer not to answer	Grade 12 or GED (high school graduate)	2
285	883	FALSE	FALSE	FALSE	FALSE	FALSE	FALSE	FALSE	TRUE	FALSE	Other	Automated phone call from the school;Phone call or text message from your child	FALSE	FALSE	TRUE	FALSE	FALSE	FALSE	FALSE	FALSE	FALSE	FALSE	No	No		No	Do not know/not sure	No	FALSE	FALSE	FALSE	FALSE	FALSE	TRUE	Not a problem	FALSE	FALSE	FALSE	FALSE	FALSE	FALSE	FALSE	TRUE	FALSE	Native Hawaiian/Pacific Islander		$15,000 to $24,999	College: 1-3 years or technical school training	1
285	885	FALSE	FALSE	FALSE	FALSE	FALSE	FALSE	TRUE	TRUE	FALSE	Other	Automated phone call from the school;TV/local news	FALSE	FALSE	FALSE	FALSE	FALSE	FALSE	FALSE	FALSE	TRUE	FALSE	No	No		No	My child(ren) do(es) not receive special education	Do not know/not sure	FALSE	FALSE	TRUE	FALSE	TRUE	FALSE	Minor problem	TRUE	FALSE	FALSE	FALSE	FALSE	FALSE	FALSE	TRUE	FALSE	White Non-Hispanic		$15,000 to $24,999	Grade 12 or GED (high school graduate)	1
285	886	FALSE	TRUE	TRUE	FALSE	FALSE	FALSE	FALSE	FALSE	FALSE	Other	Phone call or text message from your child;Email form the school;	FALSE	FALSE	FALSE	FALSE	FALSE	FALSE	FALSE	FALSE	TRUE	FALSE	No	No		No	My child(ren) do(es) not receive special education	No	FALSE	FALSE	TRUE	FALSE	TRUE	FALSE	Major problem	FALSE	FALSE	FALSE	FALSE	FALSE	FALSE	FALSE	FALSE	TRUE	White Non-Hispanic		$35,000 to $49,999	College: 1-3 years or technical school training	2
285	887	FALSE	FALSE	FALSE	FALSE	TRUE	FALSE	TRUE	FALSE	FALSE	Other	Email from the school;Internet/School's website	FALSE	TRUE	FALSE	FALSE	FALSE	FALSE	FALSE	FALSE	FALSE	FALSE	No	No		My child is not enrolled in the free/reduced lunch program	My child(ren) do(es) not receive special education	No	FALSE	FALSE	FALSE	FALSE	FALSE	TRUE	Not a problem	TRUE	FALSE	FALSE	FALSE	FALSE	FALSE	FALSE	FALSE	FALSE	White Non-Hispanic		Greater than or equal to $75,000	College: 4 years or more (college graduate)	1
285	889	FALSE	TRUE	FALSE	FALSE	FALSE	FALSE	TRUE	FALSE	FALSE	Letter from the school		TRUE	FALSE	FALSE	FALSE	FALSE	FALSE	FALSE	FALSE	FALSE	FALSE	No	No		No	My child(ren) do(es) not receive special education	Do not know/not sure	FALSE	FALSE	FALSE	FALSE	FALSE	TRUE	Not a problem	TRUE	FALSE	FALSE	FALSE	FALSE	FALSE	FALSE	FALSE	FALSE	White Non-Hispanic		$25,000 to $34,999	Grade 12 or GED (high school graduate)	1
285	896	FALSE	TRUE	FALSE	FALSE	FALSE	FALSE	TRUE	FALSE	FALSE	Other	Phone call or text message from your child; TV/local news	FALSE	FALSE	FALSE	FALSE	FALSE	FALSE	FALSE	FALSE	TRUE	FALSE	Do not know/not sure	Yes	200	No	My child(ren) do(es) not receive special education	Do not know/not sure	FALSE	FALSE	FALSE	FALSE	FALSE	TRUE	Minor problem	FALSE	FALSE	FALSE	FALSE	FALSE	FALSE	FALSE	TRUE	FALSE	White Non-Hispanic		Greater than or equal to $75,000	Grade 12 or GED (high school graduate)	2
285	908	FALSE	FALSE	FALSE	FALSE	FALSE	FALSE	TRUE	FALSE	FALSE	Other	Automated phone call from the school;TV/local news	FALSE	FALSE	FALSE	FALSE	FALSE	FALSE	FALSE	FALSE	TRUE	FALSE	No	No		My child is not enrolled in the free/reduced lunch program	My child(ren) do(es) not receive special education	No	FALSE	FALSE	FALSE	FALSE	FALSE	TRUE	Not a problem	FALSE	FALSE	FALSE	FALSE	FALSE	FALSE	FALSE	TRUE	FALSE	Other	Human	Prefer not to answer	Prefer not to answer	2
285	913	FALSE	FALSE	FALSE	FALSE	FALSE	FALSE	TRUE	FALSE	FALSE	Other	Phone call or text message from your child;TV/local news	FALSE	FALSE	FALSE	FALSE	FALSE	FALSE	FALSE	FALSE	TRUE	FALSE	No	No		No		No	FALSE	FALSE	FALSE	FALSE	FALSE	TRUE	Not a problem	TRUE	TRUE	FALSE	FALSE	FALSE	FALSE	FALSE	FALSE	FALSE	White Non-Hispanic		$25,000 to $34,999	College: 1-3 years or technical school training	1
285	916	FALSE	FALSE	FALSE	FALSE	FALSE	FALSE	TRUE	FALSE	FALSE	Phone call or text message from your child		FALSE	FALSE	TRUE	FALSE	FALSE	FALSE	FALSE	FALSE	FALSE	FALSE	Do not know/not sure	Yes	200	No	My child(ren) do(es) not receive special education	No	FALSE	FALSE	FALSE	FALSE	FALSE	TRUE	Not a problem	FALSE	FALSE	TRUE	FALSE	FALSE	FALSE	FALSE	FALSE	FALSE	Asian		Prefer not to answer	Grade 12 or GED (high school graduate)	2
285	919	FALSE	FALSE	FALSE	FALSE	FALSE	FALSE	TRUE	FALSE	FALSE	Automated phone call from the school		FALSE	FALSE	FALSE	FALSE	FALSE	FALSE	FALSE	FALSE	TRUE	FALSE	No	No		No	My child(ren) do(es) not receive special education	No	FALSE	FALSE	FALSE	FALSE	FALSE	TRUE	Not a problem	FALSE	FALSE	FALSE	FALSE	FALSE	FALSE	FALSE	TRUE	FALSE	White Non-Hispanic		Greater than or equal to $75,000	Graduate or professional school (1 year or more)	1
285	924	FALSE	FALSE	FALSE	FALSE	FALSE	FALSE	TRUE	FALSE	FALSE	Other	Automated phone call from the school;TV/local news	FALSE	FALSE	FALSE	FALSE	FALSE	FALSE	FALSE	FALSE	TRUE	FALSE	No	No		My child is not enrolled in the free/reduced lunch program	My child(ren) do(es) not receive special education	No	FALSE	FALSE	FALSE	FALSE	FALSE	TRUE	Do not know/Not sure	TRUE	FALSE	FALSE	FALSE	FALSE	FALSE	FALSE	TRUE	FALSE	White Non-Hispanic		$35,000 to $49,999	College: 1-3 years or technical school training	1
285	929	FALSE	FALSE	FALSE	FALSE	FALSE	FALSE	FALSE	FALSE	TRUE	Automated phone call from the school		FALSE	FALSE	FALSE	FALSE	FALSE	FALSE	FALSE	FALSE	TRUE	FALSE	No	No		My child is not enrolled in the free/reduced lunch program	My child(ren) do(es) not receive special education	Do not know/not sure	FALSE	FALSE	FALSE	FALSE	FALSE	TRUE	Not a problem	FALSE	TRUE	FALSE	FALSE	FALSE	FALSE	FALSE	TRUE	FALSE	White Non-Hispanic		Prefer not to answer	College: 1-3 years or technical school training	1
285	932	FALSE	FALSE	FALSE	FALSE	FALSE	FALSE	TRUE	FALSE	FALSE	Phone call or text message from your child		FALSE	FALSE	FALSE	FALSE	FALSE	FALSE	FALSE	FALSE	TRUE	FALSE	No	No		No	My child(ren) do(es) not receive special education	No	FALSE	FALSE	FALSE	FALSE	TRUE	FALSE	Not a problem	FALSE	FALSE	FALSE	FALSE	FALSE	FALSE	FALSE	FALSE	FALSE	White Non-Hispanic	Asian	Prefer not to answer	College: 1-3 years or technical school training	1
285	934	FALSE	TRUE	FALSE	FALSE	TRUE	FALSE	FALSE	FALSE	FALSE	Other	Phone call or text message from your child;Radio	FALSE	FALSE	FALSE	FALSE	TRUE	FALSE	FALSE	FALSE	TRUE	FALSE	Do not know/not sure	No		No	My child(ren) do(es) not receive special education	Do not know/not sure	FALSE	FALSE	TRUE	FALSE	FALSE	FALSE	Minor problem	FALSE	FALSE	FALSE	FALSE	TRUE	FALSE	FALSE	TRUE	FALSE	White Non-Hispanic		Less than $15,000	Grade 9-11	1
285	947	FALSE	FALSE	FALSE	FALSE	FALSE	FALSE	TRUE	FALSE	FALSE	Phone call or text message from your child		FALSE	FALSE	FALSE	FALSE	FALSE	FALSE	FALSE	FALSE	TRUE	FALSE	No	No		No	My child(ren) do(es) not receive special education	No	FALSE	FALSE	FALSE	FALSE	FALSE	TRUE	Not a problem	TRUE	FALSE	FALSE	FALSE	TRUE	FALSE	FALSE	TRUE	FALSE	White Non-Hispanic		Greater than or equal to $75,000	Graduate or professional school (1 year or more)	1
285	977	FALSE	TRUE	FALSE	FALSE	FALSE	FALSE	FALSE	FALSE	FALSE	Phone call or text message from your child	Phone call or text message from your child; Radio; TV/local news	FALSE	FALSE	FALSE	FALSE	FALSE	FALSE	TRUE	FALSE	TRUE	FALSE	Do not know/not sure	No		My child is not enrolled in the free/reduced lunch program	My child(ren) do(es) not receive special education	Do not know/not sure	FALSE	FALSE	FALSE	FALSE	TRUE	FALSE	Not a problem	FALSE	FALSE	FALSE	FALSE	FALSE	FALSE	FALSE	TRUE	FALSE	White Non-Hispanic		$25,000 to $34,999	Grade 9-11	1
285	998	TRUE	FALSE	FALSE	FALSE	FALSE	FALSE	TRUE	FALSE	FALSE	Other	Letter from the school;Radio;TV/local news	TRUE	FALSE	FALSE	FALSE	FALSE	FALSE	FALSE	FALSE	FALSE	FALSE	Do not know/not sure	No		No	My child(ren) do(es) not receive special education	Do not know/not sure	FALSE	FALSE	FALSE	FALSE	FALSE	TRUE	Do not know/Not sure	FALSE	FALSE	FALSE	FALSE	FALSE	FALSE	FALSE	TRUE	FALSE	Black/African American Non-Hispanic		$35,000 to $49,999	Graduate or professional school (1 year or more)	2
285	1007	TRUE	FALSE	FALSE	FALSE	TRUE	FALSE	FALSE	FALSE	FALSE	Automated phone call from the school		TRUE	FALSE	FALSE	FALSE	FALSE	FALSE	TRUE	FALSE	FALSE	FALSE	No	No		No	Do not know/not sure	Do not know/not sure	FALSE	FALSE	FALSE	FALSE	FALSE	FALSE	Do not know/Not sure	FALSE	FALSE	FALSE	FALSE	FALSE	FALSE	FALSE	FALSE	TRUE	Hispanic/Latino		Less than $15,000	Grade 12 or GED (high school graduate)	2
285	1032	FALSE	FALSE	FALSE	FALSE	FALSE	FALSE	TRUE	FALSE	FALSE	Letter from the school		FALSE	FALSE	FALSE	TRUE	FALSE	FALSE	FALSE	FALSE	FALSE	FALSE	No	No		My child is not enrolled in the free/reduced lunch program	My child(ren) do(es) not receive special education	No	TRUE	FALSE	TRUE	FALSE	TRUE	FALSE	Not a problem	FALSE	TRUE	TRUE	FALSE	FALSE	FALSE	FALSE	FALSE	FALSE	White Non-Hispanic		Prefer not to answer	Grade 12 or GED (high school graduate)	1
285	1036	TRUE	FALSE	FALSE	FALSE	FALSE	FALSE	FALSE	FALSE	FALSE	Automated phone call from the school		FALSE	FALSE	FALSE	FALSE	TRUE	FALSE	FALSE	FALSE	FALSE	FALSE	Do not know/not sure	No		No	My child(ren) do(es) not receive special education	Do not know/not sure	FALSE	FALSE	FALSE	FALSE	FALSE	TRUE	Not a problem	FALSE	FALSE	FALSE	FALSE	TRUE	FALSE	FALSE	FALSE	FALSE	White Non-Hispanic		$50,000 to $74,999	College: 1-3 years or technical school training	1
285	1038	TRUE	FALSE	FALSE	FALSE	FALSE	FALSE	FALSE	FALSE	FALSE	Automated phone call from the school		FALSE	FALSE	FALSE	FALSE	FALSE	FALSE	FALSE	FALSE	FALSE	FALSE	No	No		No	My child(ren) do(es) not receive special education	No	FALSE	FALSE	FALSE	FALSE	FALSE	TRUE	Do not know/Not sure	FALSE	FALSE	FALSE	FALSE	TRUE	FALSE	FALSE	FALSE	FALSE	Black/African American Non-Hispanic		Prefer not to answer	Graduate or professional school (1 year or more)	1
285	1040	FALSE	FALSE	FALSE	FALSE	FALSE	FALSE	TRUE	FALSE	FALSE	Automated phone call from the school		TRUE	FALSE	FALSE	FALSE	FALSE	FALSE	FALSE	FALSE	FALSE	FALSE	No	No		Yes	My child(ren) do(es) not receive special education	No	FALSE	FALSE	FALSE	TRUE	FALSE	FALSE	Minor problem	TRUE	FALSE	FALSE	FALSE	FALSE	FALSE	FALSE	FALSE	FALSE	White Non-Hispanic		$25,000 to $34,999	College: 1-3 years or technical school training	1
285	1108	FALSE	FALSE	FALSE	FALSE	TRUE	FALSE	FALSE	FALSE	FALSE	Other	Letter from the schoo;TV/local news	FALSE	FALSE	FALSE	FALSE	TRUE	FALSE	TRUE	FALSE	FALSE	FALSE	No	No		No	My child(ren) do(es) not receive special education	No	FALSE	FALSE	FALSE	FALSE	TRUE	FALSE	Medium/Moderate problem	TRUE	FALSE	TRUE	FALSE	TRUE	FALSE	FALSE	TRUE	FALSE	Black/African American Non-Hispanic		$35,000 to $49,999	Graduate or professional school (1 year or more)	3
285	1114	FALSE	FALSE	FALSE	FALSE	FALSE	FALSE	TRUE	FALSE	FALSE	Automated phone call from the school		FALSE	FALSE	FALSE	FALSE	FALSE	FALSE	FALSE	FALSE	TRUE	FALSE	No	No		My child is not enrolled in the free/reduced lunch program	My child(ren) do(es) not receive special education	No	FALSE	FALSE	FALSE	FALSE	FALSE	FALSE	Not a problem	TRUE	FALSE	FALSE	FALSE	FALSE	FALSE	FALSE	FALSE	FALSE	White Non-Hispanic		$35,000 to $49,999	College: 1-3 years or technical school training	1
285	1116	FALSE	TRUE	FALSE	TRUE	FALSE	FALSE	FALSE	FALSE	FALSE	Phone call or text message from your child		TRUE	FALSE	FALSE	FALSE	FALSE	FALSE	FALSE	FALSE	FALSE	FALSE	No	No		No	My child(ren) do(es) not receive special education	No	FALSE	FALSE	FALSE	FALSE	FALSE	TRUE	Not a problem	TRUE	FALSE	FALSE	FALSE	FALSE	FALSE	FALSE	FALSE	FALSE	White Non-Hispanic		Less than $15,000	Grade 12 or GED (high school graduate)	2
285	1138	FALSE	FALSE	FALSE	FALSE	TRUE	TRUE	TRUE	FALSE	FALSE	Other	Automated phone call from the school;Email from the school	FALSE	FALSE	FALSE	FALSE	TRUE	FALSE	FALSE	FALSE	TRUE	FALSE	Do not know/not sure	No		No	My child(ren) do(es) not receive special education	No	FALSE	FALSE	FALSE	FALSE	TRUE	FALSE	Not a problem	FALSE	FALSE	FALSE	FALSE	TRUE	FALSE	FALSE	TRUE	FALSE	White Non-Hispanic		$50,000 to $74,999	Grade 12 or GED (high school graduate)	2
285	1147	FALSE	FALSE	FALSE	TRUE	FALSE	FALSE	TRUE	FALSE	FALSE	Other	Letter from the school;TV/local news	FALSE	FALSE	TRUE	FALSE	FALSE	FALSE	FALSE	FALSE	FALSE	FALSE	Do not know/not sure	No		No	My child(ren) do(es) not receive special education	Do not know/not sure	FALSE	FALSE	FALSE	FALSE	FALSE	TRUE	Not a problem	TRUE	FALSE	TRUE	FALSE	FALSE	FALSE	FALSE	FALSE	FALSE	White Non-Hispanic		$25,000 to $34,999	Grade 12 or GED (high school graduate)	3
285	1155	FALSE	FALSE	FALSE	FALSE	FALSE	FALSE	TRUE	FALSE	FALSE	Other	Letter from the schoo;TV/local news	FALSE	FALSE	FALSE	FALSE	FALSE	FALSE	FALSE	FALSE	FALSE	FALSE	No	No		No	My child(ren) do(es) not receive special education	No	FALSE	FALSE	TRUE	FALSE	TRUE	FALSE	Not a problem	TRUE	FALSE	TRUE	FALSE	FALSE	FALSE	FALSE	FALSE	FALSE	Asian		$35,000 to $49,999	Grade 12 or GED (high school graduate)	2
285	1156	FALSE	FALSE	FALSE	FALSE	FALSE	FALSE	FALSE	FALSE	TRUE	Letter from the school		FALSE	FALSE	FALSE	FALSE	FALSE	FALSE	FALSE	FALSE	TRUE	FALSE	No	Yes		My child is not enrolled in the free/reduced lunch program	My child(ren) do(es) not receive special education	No	FALSE	FALSE	FALSE	FALSE	TRUE	TRUE	Not a problem	TRUE	FALSE	FALSE	FALSE	FALSE	FALSE	FALSE	TRUE	FALSE	Asian		$35,000 to $49,999	College: 1-3 years or technical school training	1
285	1167	FALSE	FALSE	FALSE	FALSE	FALSE	FALSE	TRUE	FALSE	FALSE	Internet/School's website		FALSE	FALSE	FALSE	FALSE	FALSE	FALSE	FALSE	FALSE	TRUE	FALSE	No	No		No	My child(ren) do(es) not receive special education	No	FALSE	FALSE	TRUE	FALSE	FALSE	FALSE	Do not know/Not sure	TRUE	FALSE	FALSE	FALSE	FALSE	FALSE	FALSE	FALSE	FALSE	Other	Father is white non-hispanic but mother is asian	$35,000 to $49,999	College: 1-3 years or technical school training	1
285	1168	FALSE	TRUE	FALSE	FALSE	FALSE	FALSE	FALSE	FALSE	FALSE	Email from the school		FALSE	FALSE	FALSE	FALSE	FALSE	FALSE	FALSE	FALSE	TRUE	FALSE	Do not know/not sure	No		No	No	Do not know/not sure	FALSE	FALSE	FALSE	FALSE	FALSE	TRUE	Not a problem	FALSE	FALSE	FALSE	FALSE	FALSE	FALSE	FALSE	TRUE	FALSE	White Non-Hispanic		$25,000 to $34,999	Grade 12 or GED (high school graduate)	1
285	1184	FALSE	FALSE	FALSE	FALSE	FALSE	FALSE	FALSE	TRUE	FALSE	TV/local news		FALSE	FALSE	FALSE	FALSE	FALSE	FALSE	FALSE	FALSE	TRUE	FALSE	No	No		No	My child(ren) do(es) not receive special education		FALSE	FALSE	FALSE	FALSE	FALSE	TRUE	Not a problem	FALSE	FALSE	FALSE	FALSE	FALSE	FALSE	FALSE	TRUE	FALSE	White Non-Hispanic		Prefer not to answer	Graduate or professional school (1 year or more)	1
285	1202	TRUE	FALSE	FALSE	TRUE	FALSE	TRUE	TRUE	FALSE	FALSE	Automated phone call from the school		TRUE	FALSE	FALSE	TRUE	FALSE	FALSE	TRUE	FALSE	FALSE	FALSE	No	No		No	My child(ren) do(es) not receive special education	No	FALSE	FALSE	FALSE	FALSE	FALSE	TRUE	Not a problem	FALSE	FALSE	TRUE	FALSE	FALSE	FALSE	FALSE	FALSE	FALSE	White Non-Hispanic		$25,000 to $34,999	Grade 9-11	2
285	1207	FALSE	FALSE	FALSE	TRUE	FALSE	FALSE	FALSE	FALSE	FALSE	Phone call or text message from your child		FALSE	FALSE	FALSE	FALSE	FALSE	FALSE	FALSE	FALSE	TRUE	FALSE	Do not know/not sure	Yes		My child is not enrolled in the free/reduced lunch program	My child(ren) do(es) not receive special education	Do not know/not sure	FALSE	FALSE	FALSE	FALSE	TRUE	FALSE	Not a problem	FALSE	FALSE	FALSE	FALSE	FALSE	FALSE	FALSE	TRUE	FALSE	White Non-Hispanic		Prefer not to answer	Grade 12 or GED (high school graduate)	1
285	1224	TRUE	FALSE	FALSE	FALSE	FALSE	FALSE	FALSE	FALSE	FALSE	Other	Automated phone call from the school;Automated phone call from the school	TRUE	FALSE	FALSE	FALSE	FALSE	FALSE	FALSE	FALSE	FALSE	FALSE	No	No		Yes	No	No	FALSE	FALSE	FALSE	FALSE	FALSE	TRUE	Not a problem	TRUE	FALSE	TRUE	FALSE	FALSE	FALSE	FALSE	FALSE	FALSE	Black/African American Non-Hispanic		$25,000 to $34,999	College: 4 years or more (college graduate)	4
285	1225	FALSE	FALSE	FALSE	FALSE	FALSE	FALSE	TRUE	FALSE	FALSE	Other	Automated phone call from the school;Phone call or text message from your child;TV/local news	TRUE	FALSE	FALSE	FALSE	FALSE	FALSE	FALSE	FALSE	FALSE	FALSE	No	No		My child is not enrolled in the free/reduced lunch program	My child(ren) do(es) not receive special education	No	FALSE	FALSE	FALSE	FALSE	FALSE	TRUE	Not a problem	TRUE	FALSE	FALSE	FALSE	FALSE	FALSE	FALSE	TRUE	FALSE	White Non-Hispanic		Prefer not to answer	Grade 12 or GED (high school graduate)	1
286	2	FALSE	FALSE	FALSE	FALSE	FALSE	FALSE	TRUE	FALSE	FALSE	Email from the school		FALSE	FALSE	FALSE	FALSE	FALSE	FALSE	TRUE	FALSE	TRUE	FALSE	Do not know/not sure	Yes	200	My child is not enrolled in the free/reduced lunch program	My child(ren) do(es) not receive special education	Do not know/not sure	FALSE	FALSE	FALSE	FALSE	FALSE	TRUE	Minor problem	FALSE	FALSE	FALSE	FALSE	FALSE	FALSE	FALSE	FALSE	FALSE	White Non-Hispanic		Greater than or equal to $75,000	Other	1
286	11	FALSE	FALSE	FALSE	FALSE	FALSE	FALSE	TRUE	FALSE	FALSE	Automated phone call from the school		FALSE	FALSE	FALSE	FALSE	TRUE	FALSE	FALSE	FALSE	FALSE	FALSE	Do not know/not sure	No		No	My child(ren) do(es) not receive special education	Do not know/not sure	FALSE	FALSE	FALSE	FALSE	FALSE	TRUE	Not a problem	FALSE	FALSE	FALSE	FALSE	TRUE	TRUE	FALSE	FALSE	FALSE	Black/African American Non-Hispanic		Prefer not to answer	College: 1-3 years or technical school training	1
286	19	FALSE	FALSE	FALSE	FALSE	FALSE	FALSE	FALSE	FALSE	TRUE	Automated phone call from the school		FALSE	TRUE	TRUE	FALSE	FALSE	FALSE	FALSE	FALSE	FALSE	FALSE	No	No		My child is not enrolled in the free/reduced lunch program	My child(ren) do(es) not receive special education	No	FALSE	FALSE	FALSE	FALSE	FALSE	TRUE	Not a problem	TRUE	FALSE	FALSE	FALSE	FALSE	FALSE	FALSE	FALSE	FALSE	Asian		Greater than or equal to $75,000	Prefer not to answer	2
286	20	FALSE	FALSE	FALSE	FALSE	FALSE	FALSE	FALSE	FALSE	TRUE	Automated phone call from the school		FALSE	FALSE	FALSE	FALSE	FALSE	FALSE	FALSE	FALSE	FALSE	FALSE	Do not know/not sure	Yes		My child is not enrolled in the free/reduced lunch program	My child(ren) do(es) not receive special education	Do not know/not sure	TRUE	TRUE	TRUE	FALSE	FALSE	FALSE	Medium/Moderate problem	TRUE	FALSE	FALSE	FALSE	FALSE	FALSE	FALSE	FALSE	FALSE	White Non-Hispanic		Greater than or equal to $75,000	College: 1-3 years or technical school training	1
286	21	FALSE	FALSE	FALSE	FALSE	TRUE	TRUE	TRUE	FALSE	FALSE	TV/local news		TRUE	FALSE	TRUE	FALSE	FALSE	FALSE	FALSE	FALSE	FALSE	FALSE	No	Yes	250	No	My child(ren) do(es) not receive special education	No	FALSE	FALSE	FALSE	FALSE	TRUE	FALSE	Not a problem	TRUE	TRUE	FALSE	FALSE	TRUE	FALSE	FALSE	FALSE	FALSE	Native Hawaiian/Pacific Islander		$35,000 to $49,999	College: 1-3 years or technical school training	1
286	22	FALSE	FALSE	FALSE	FALSE	FALSE	FALSE	TRUE	TRUE	FALSE	Other	Phone call or text message from your child;TV/local news	TRUE	FALSE	FALSE	FALSE	FALSE	FALSE	FALSE	FALSE	TRUE	FALSE	No	Yes	100	Yes	My child(ren) do(es) not receive special education	No	FALSE	FALSE	FALSE	TRUE	TRUE	FALSE	Minor problem	TRUE	FALSE	FALSE	FALSE	FALSE	FALSE	FALSE	TRUE	FALSE	White Non-Hispanic		$15,000 to $24,999	Grade 12 or GED (high school graduate)	1
286	56	TRUE	FALSE	FALSE	TRUE	FALSE	FALSE	TRUE	FALSE	FALSE	Other	Automated phone call from the school;Email from the school;Letter from the school	TRUE	FALSE	FALSE	FALSE	FALSE	FALSE	FALSE	FALSE	FALSE	FALSE	No	Yes	350	No	No	No	FALSE	FALSE	FALSE	FALSE	TRUE	TRUE	Minor problem	TRUE	FALSE	FALSE	FALSE	TRUE	FALSE	FALSE	FALSE	FALSE	White Non-Hispanic		Less than $15,000	College: 1-3 years or technical school training	2
286	61	FALSE	FALSE	FALSE	FALSE	FALSE	FALSE	TRUE	FALSE	FALSE	TV/local news		FALSE	FALSE	FALSE	FALSE	TRUE	FALSE	FALSE	FALSE	FALSE	FALSE	No	No		Prefer not to answer	My child(ren) do(es) not receive special education	No	TRUE	TRUE	TRUE	FALSE	TRUE	FALSE	Major problem	FALSE	FALSE	FALSE	FALSE	FALSE	FALSE	FALSE	TRUE	FALSE	White Non-Hispanic		Less than $15,000	Grade 12 or GED (high school graduate)	1
286	69	FALSE	FALSE	FALSE	FALSE	FALSE	FALSE	TRUE	FALSE	FALSE	Letter from the school		TRUE	FALSE	TRUE	FALSE	FALSE	FALSE	FALSE	FALSE	FALSE	FALSE	No	No		No	My child(ren) do(es) not receive special education	No	FALSE	FALSE	TRUE	FALSE	TRUE	FALSE	Not a problem	TRUE	TRUE	FALSE	FALSE	FALSE	FALSE	FALSE	FALSE	FALSE	White Non-Hispanic		Less than $15,000	Grade 12 or GED (high school graduate)	1
286	70	TRUE	FALSE	FALSE	FALSE	FALSE	FALSE	FALSE	FALSE	FALSE	Automated phone call from the school		TRUE	FALSE	FALSE	FALSE	FALSE	FALSE	FALSE	FALSE	FALSE	FALSE	Do not know/not sure	No		No	Do not know/not sure	Do not know/not sure	FALSE	FALSE	TRUE	FALSE	TRUE	FALSE	Major problem	TRUE	FALSE	FALSE	FALSE	FALSE	FALSE	FALSE	FALSE	FALSE	Hispanic/Latino		$15,000 to $24,999	Grade 9-11	2
286	72	FALSE	FALSE	FALSE	FALSE	FALSE	FALSE	TRUE	FALSE	FALSE	Other	Automated phone call from the school,Letter from the school,TV/local news	TRUE	FALSE	FALSE	FALSE	FALSE	FALSE	FALSE	FALSE	FALSE	FALSE	No	No		Yes	My child(ren) do(es) not receive special education	No	FALSE	FALSE	TRUE	TRUE	FALSE	FALSE	Do not know/Not sure	TRUE	FALSE	FALSE	FALSE	FALSE	FALSE	FALSE	FALSE	FALSE	White Non-Hispanic		$25,000 to $34,999	Grade 12 or GED (high school graduate)	1
286	74	TRUE	FALSE	FALSE	FALSE	FALSE	FALSE	FALSE	FALSE	FALSE	Automated phone call from the school		TRUE	FALSE	FALSE	FALSE	FALSE	FALSE	FALSE	FALSE	FALSE	FALSE	No	No		No	My child(ren) do(es) not receive special education	Do not know/not sure	FALSE	FALSE	FALSE	FALSE	FALSE	TRUE	Not a problem	TRUE	FALSE	FALSE	FALSE	FALSE	FALSE	FALSE	FALSE	FALSE	White Non-Hispanic		$35,000 to $49,999	Graduate or professional school (1 year or more)	1
286	76	FALSE	FALSE	FALSE	FALSE	TRUE	FALSE	FALSE	FALSE	FALSE	Automated phone call from the school		FALSE	FALSE	FALSE	TRUE	FALSE	FALSE	FALSE	FALSE	FALSE	FALSE	No	No		No	My child(ren) do(es) not receive special education	No	FALSE	FALSE	FALSE	FALSE	TRUE	FALSE	Medium/Moderate problem	FALSE	FALSE	FALSE	FALSE	FALSE	FALSE	FALSE	TRUE	FALSE	White Non-Hispanic		Greater than or equal to $75,000	College: 1-3 years or technical school training	1
286	81	FALSE	FALSE	FALSE	FALSE	FALSE	FALSE	TRUE	FALSE	FALSE	Phone call or text message from your child	tv/local news	TRUE	FALSE	FALSE	FALSE	FALSE	FALSE	FALSE	FALSE	FALSE	FALSE	No	No		No	My child(ren) do(es) not receive special education	Do not know/not sure	FALSE	FALSE	FALSE	FALSE	FALSE	TRUE	Not a problem	FALSE	FALSE	FALSE	FALSE	FALSE	FALSE	FALSE	FALSE	FALSE	White Non-Hispanic		Less than $15,000	Grade 12 or GED (high school graduate)	1
286	84	FALSE	FALSE	FALSE	FALSE	TRUE	FALSE	TRUE	FALSE	FALSE	Automated phone call from the school		FALSE	FALSE	FALSE	FALSE	FALSE	FALSE	FALSE	FALSE	TRUE	FALSE	No	No		No	My child(ren) do(es) not receive special education	No	FALSE	FALSE	FALSE	FALSE	FALSE	TRUE	Not a problem	FALSE	FALSE	FALSE	FALSE	FALSE	FALSE	FALSE	TRUE	FALSE	White Non-Hispanic		Greater than or equal to $75,000	College: 4 years or more (college graduate)	3
286	94	FALSE	FALSE	FALSE	FALSE	FALSE	FALSE	TRUE	FALSE	FALSE	TV/local news		FALSE	FALSE	TRUE	FALSE	FALSE	FALSE	FALSE	FALSE	FALSE	FALSE	No	Yes	100	My child is not enrolled in the free/reduced lunch program	My child(ren) do(es) not receive special education	No	FALSE	FALSE	TRUE	FALSE	FALSE	FALSE	Medium/Moderate problem	FALSE	FALSE	FALSE	FALSE	FALSE	FALSE	FALSE	TRUE	FALSE	White Non-Hispanic		$50,000 to $74,999	College: 4 years or more (college graduate)	1
286	103	FALSE	FALSE	FALSE	FALSE	FALSE	FALSE	TRUE	FALSE	FALSE	Automated phone call from the school		FALSE	FALSE	FALSE	FALSE	FALSE	FALSE	FALSE	FALSE	FALSE	FALSE	No	No		My child is not enrolled in the free/reduced lunch program	My child(ren) do(es) not receive special education	No	FALSE	FALSE	FALSE	FALSE	TRUE	FALSE	Minor problem	TRUE	FALSE	FALSE	FALSE	FALSE	FALSE	FALSE	FALSE	FALSE	White Non-Hispanic		$35,000 to $49,999	Grade 12 or GED (high school graduate)	1
286	115	FALSE	FALSE	FALSE	FALSE	FALSE	FALSE	TRUE	FALSE	FALSE	Automated phone call from the school		FALSE	FALSE	TRUE	FALSE	FALSE	FALSE	FALSE	FALSE	FALSE	FALSE	Do not know/not sure	Yes	100	My child is not enrolled in the free/reduced lunch program	My child(ren) do(es) not receive special education	Yes	FALSE	FALSE	FALSE	FALSE	FALSE	TRUE	Not a problem	TRUE	FALSE	FALSE	FALSE	FALSE	FALSE	FALSE	FALSE	FALSE	White Non-Hispanic		Greater than or equal to $75,000	Graduate or professional school (1 year or more)	3
286	116	TRUE	FALSE	FALSE	FALSE	FALSE	FALSE	TRUE	FALSE	FALSE	Email from the school		FALSE	FALSE	FALSE	FALSE	TRUE	FALSE	FALSE	FALSE	FALSE	FALSE	No	No		No	My child(ren) do(es) not receive special education	Do not know/not sure	FALSE	FALSE	FALSE	FALSE	FALSE	FALSE	Major problem	FALSE	FALSE	FALSE	FALSE	TRUE	FALSE	FALSE	FALSE	FALSE	White Non-Hispanic		Greater than or equal to $75,000	College: 4 years or more (college graduate)	1
286	117	FALSE	FALSE	FALSE	FALSE	FALSE	FALSE	TRUE	FALSE	FALSE	Other	Automated phone call from the school; TV/local news; Letter from the school; Phone call or text message from your child	TRUE	FALSE	FALSE	FALSE	FALSE	FALSE	FALSE	FALSE	FALSE	FALSE	No	No		No	My child(ren) do(es) not receive special education	No	FALSE	FALSE	TRUE	FALSE	TRUE	FALSE	Not a problem	TRUE	FALSE	FALSE	FALSE	FALSE	FALSE	FALSE	FALSE	FALSE	White Non-Hispanic		$50,000 to $74,999	Grade 12 or GED (high school graduate)	2
286	121	TRUE	FALSE	FALSE	TRUE	FALSE	FALSE	TRUE	FALSE	FALSE	Other	auto phone call, TV	FALSE	TRUE	FALSE	FALSE	FALSE	FALSE	FALSE	FALSE	FALSE	FALSE	No	No		My child is not enrolled in the free/reduced lunch program	My child(ren) do(es) not receive special education	No	FALSE	FALSE	FALSE	FALSE	FALSE	TRUE	Not a problem	TRUE	FALSE	FALSE	FALSE	FALSE	FALSE	FALSE	FALSE	FALSE	White Non-Hispanic		Greater than or equal to $75,000		1
286	130	FALSE	FALSE	FALSE	FALSE	FALSE	FALSE	FALSE	TRUE	FALSE	Automated phone call from the school		FALSE	FALSE	FALSE	TRUE	FALSE	FALSE	FALSE	FALSE	FALSE	FALSE	No	No		No		No	FALSE	FALSE	FALSE	FALSE	FALSE	TRUE	Major problem	FALSE	FALSE	TRUE	FALSE	FALSE	FALSE	FALSE	FALSE	FALSE	White Non-Hispanic		$25,000 to $34,999	College: 1-3 years or technical school training	3
286	132	FALSE	FALSE	FALSE	FALSE	FALSE	FALSE	TRUE	FALSE	FALSE	Email from the school		FALSE	FALSE	FALSE	FALSE	FALSE	FALSE	FALSE	FALSE	FALSE	FALSE	No	Yes	150	Yes	My child(ren) do(es) not receive special education	Do not know/not sure	FALSE	FALSE	FALSE	TRUE	TRUE	FALSE	Major problem	FALSE	TRUE	FALSE	FALSE	FALSE	FALSE	FALSE	FALSE	FALSE	Hispanic/Latino		$35,000 to $49,999	Grade 12 or GED (high school graduate)	3
286	135	FALSE	FALSE	FALSE	FALSE	FALSE	FALSE	FALSE	FALSE	TRUE	Other	Automated phone call the school, Email from the school	TRUE	FALSE	FALSE	FALSE	FALSE	FALSE	FALSE	FALSE	FALSE	FALSE	Do not know/not sure	Yes	550	No	My child(ren) do(es) not receive special education	Do not know/not sure	FALSE	FALSE	FALSE	FALSE	TRUE	TRUE	Medium/Moderate problem	FALSE	FALSE	TRUE	FALSE	TRUE	FALSE	FALSE	FALSE	FALSE	White Non-Hispanic		Less than $15,000	Grade 12 or GED (high school graduate)	1
286	140	FALSE	FALSE	FALSE	FALSE	FALSE	TRUE	TRUE	FALSE	FALSE	Other	Radio,TV/local news	TRUE	FALSE	FALSE	FALSE	FALSE	FALSE	FALSE	FALSE	TRUE	FALSE	No	Yes	348	No	My child(ren) do(es) not receive special education	Do not know/not sure	FALSE	FALSE	TRUE	FALSE	TRUE	FALSE	Not a problem	FALSE	FALSE	FALSE	FALSE	FALSE	FALSE	FALSE	FALSE	FALSE	White Non-Hispanic		Prefer not to answer	Grade 9-11	1
286	141	FALSE	FALSE	FALSE	FALSE	FALSE	FALSE	TRUE	FALSE	FALSE	Other	auto phone call, letter from the school, TV	FALSE	FALSE	FALSE	FALSE	FALSE	FALSE	FALSE	FALSE	FALSE	FALSE	Do not know/not sure	Yes	2500	No	No	No	FALSE	FALSE	FALSE	FALSE	FALSE	TRUE	Not a problem	TRUE	FALSE	FALSE	FALSE	FALSE	FALSE	FALSE	FALSE	FALSE	White Non-Hispanic		$25,000 to $34,999	Grade 12 or GED (high school graduate)	2
286	147	FALSE	FALSE	FALSE	TRUE	FALSE	FALSE	FALSE	FALSE	FALSE	Letter from the school		FALSE	FALSE	FALSE	FALSE	TRUE	FALSE	FALSE	FALSE	FALSE	FALSE	No	No		No		Do not know/not sure	FALSE	FALSE	FALSE	FALSE	FALSE	TRUE	Do not know/Not sure	TRUE	FALSE	FALSE	FALSE	FALSE	FALSE	FALSE	FALSE	FALSE	Black/African American Non-Hispanic		$25,000 to $34,999	Grade 12 or GED (high school graduate)	1
286	148	FALSE	FALSE	FALSE	FALSE	FALSE	FALSE	TRUE	FALSE	FALSE	Other	Automated phone call from the school;Phone call or text message from your child	FALSE	TRUE	FALSE	FALSE	FALSE	FALSE	FALSE	FALSE	FALSE	FALSE	Do not know/not sure	Yes	500	My child is not enrolled in the free/reduced lunch program	No	No	FALSE	FALSE	FALSE	FALSE	TRUE	FALSE	Medium/Moderate problem	TRUE	FALSE	FALSE	FALSE	FALSE	TRUE	FALSE	FALSE	FALSE	Black/African American Non-Hispanic		Greater than or equal to $75,000	Graduate or professional school (1 year or more)	1
286	150	FALSE	FALSE	FALSE	FALSE	TRUE	FALSE	FALSE	FALSE	FALSE	Automated phone call from the school		FALSE	FALSE	FALSE	FALSE	FALSE	FALSE	FALSE	FALSE	FALSE	FALSE				Yes	My child(ren) do(es) not receive special education	No	FALSE	TRUE	FALSE	FALSE	TRUE	FALSE	Major problem	TRUE	FALSE	FALSE	FALSE	FALSE	FALSE	FALSE	FALSE	FALSE	White Non-Hispanic		Greater than or equal to $75,000	Graduate or professional school (1 year or more)	1
286	166	FALSE	FALSE	FALSE	FALSE	FALSE	FALSE	TRUE	FALSE	FALSE	Phone call or text message from your child		FALSE	TRUE	FALSE	FALSE	FALSE	FALSE	FALSE	FALSE	FALSE	FALSE	No	No		No	Do not know/not sure	No	FALSE	FALSE	FALSE	FALSE	FALSE	TRUE	Not a problem	TRUE	FALSE	FALSE	FALSE	FALSE	FALSE	FALSE	FALSE	FALSE	White Non-Hispanic		Greater than or equal to $75,000	Graduate or professional school (1 year or more)	1
286	178	FALSE	FALSE	FALSE	TRUE	FALSE	FALSE	TRUE	FALSE	FALSE	Other	Letter from the school, TV/local news	FALSE	FALSE	FALSE	FALSE	FALSE	FALSE	FALSE	FALSE	FALSE	FALSE	No	No		Yes	My child(ren) do(es) not receive special education	No	FALSE	FALSE	FALSE	FALSE	FALSE	TRUE	Not a problem	TRUE	FALSE	FALSE	FALSE	FALSE	FALSE	FALSE	FALSE	FALSE	Black/African American Non-Hispanic		$25,000 to $34,999	College: 1-3 years or technical school training	3
286	183	FALSE	FALSE	FALSE	FALSE	FALSE	TRUE	TRUE	FALSE	FALSE	Other	Radio;TV/local news	FALSE	TRUE	FALSE	TRUE	FALSE	FALSE	FALSE	FALSE	FALSE	FALSE	No	Yes	140	No	My child(ren) do(es) not receive special education	No	FALSE	FALSE	FALSE	FALSE	FALSE	TRUE	Not a problem	TRUE	FALSE	TRUE	FALSE	FALSE	FALSE	FALSE	FALSE	FALSE	White Non-Hispanic		Less than $15,000	College: 1-3 years or technical school training	3
286	190	TRUE	FALSE	FALSE	FALSE	FALSE	FALSE	TRUE	FALSE	FALSE	Other	Automated phone call from the school; Email from the school; TV/local news	FALSE	FALSE	FALSE	FALSE	FALSE	FALSE	FALSE	FALSE	FALSE	FALSE	No	Yes	400	No	My child(ren) do(es) not receive special education	No	TRUE	TRUE	TRUE	FALSE	FALSE	FALSE	Major problem	TRUE	FALSE	FALSE	FALSE	FALSE	FALSE	FALSE	FALSE	FALSE	Black/African American Non-Hispanic		$15,000 to $24,999	College: 1-3 years or technical school training	1
286	194	FALSE	FALSE	FALSE	TRUE	FALSE	FALSE	FALSE	FALSE	FALSE	Automated phone call from the school		FALSE	FALSE	FALSE	FALSE	TRUE	FALSE	FALSE	FALSE	FALSE	FALSE	No	Yes		My child is not enrolled in the free/reduced lunch program	My child(ren) do(es) not receive special education	Do not know/not sure	TRUE	FALSE	FALSE	FALSE	FALSE	FALSE	Do not know/Not sure	FALSE	FALSE	FALSE	FALSE	TRUE	FALSE	FALSE	FALSE	FALSE	Black/African American Non-Hispanic		$35,000 to $49,999	Grade 12 or GED (high school graduate)	1
286	197	FALSE	FALSE	FALSE	FALSE	FALSE	FALSE	TRUE	FALSE	FALSE	Other	Automated phone call from the school; Phone call or text message from your child; TV/local news	FALSE	FALSE	FALSE	FALSE	FALSE	FALSE	FALSE	FALSE	FALSE	FALSE	No	Yes		My child is not enrolled in the free/reduced lunch program	My child(ren) do(es) not receive special education	No	FALSE	FALSE	FALSE	FALSE	FALSE	TRUE	Not a problem	TRUE	FALSE	FALSE	FALSE	FALSE	FALSE	FALSE	FALSE	FALSE	Black/African American Non-Hispanic		$35,000 to $49,999	Prefer not to answer	2
286	202	FALSE	FALSE	FALSE	TRUE	FALSE	FALSE	TRUE	FALSE	FALSE	Other	Letter from the school, TV	TRUE	FALSE	FALSE	FALSE	FALSE	FALSE	FALSE	TRUE	FALSE	FALSE	No	No		Prefer not to answer	No	No	TRUE	TRUE	TRUE	FALSE	FALSE	FALSE	Major problem	FALSE	FALSE	FALSE	FALSE	TRUE	FALSE	FALSE	FALSE	FALSE	Asian		$25,000 to $34,999	College: 1-3 years or technical school training	2
286	210	TRUE	FALSE	FALSE	FALSE	FALSE	FALSE	FALSE	FALSE	FALSE	Automated phone call from the school		FALSE	FALSE	FALSE	TRUE	FALSE	FALSE	FALSE	FALSE	FALSE	FALSE	No	No		My child is not enrolled in the free/reduced lunch program		No	FALSE	FALSE	FALSE	FALSE	TRUE	FALSE	Medium/Moderate problem	FALSE	FALSE	TRUE	FALSE	TRUE	FALSE	FALSE	FALSE	FALSE	White Non-Hispanic		Less than $15,000	College: 1-3 years or technical school training	1
286	229	TRUE	FALSE	FALSE	FALSE	FALSE	FALSE	TRUE	FALSE	FALSE	Automated phone call from the school	email; tv/local news	FALSE	FALSE	FALSE	TRUE	FALSE	FALSE	FALSE	FALSE	FALSE	FALSE	No	Yes	100	Yes		No	FALSE	FALSE	TRUE	TRUE	FALSE	FALSE	Medium/Moderate problem	TRUE	FALSE	FALSE	FALSE	FALSE	FALSE	FALSE	TRUE	FALSE	White Non-Hispanic		$25,000 to $34,999	Grade 12 or GED (high school graduate)	2
286	234	TRUE	FALSE	FALSE	FALSE	FALSE	TRUE	TRUE	FALSE	FALSE	Automated phone call from the school		FALSE	FALSE	TRUE	FALSE	TRUE	FALSE	FALSE	FALSE	FALSE	FALSE	No	No		My child is not enrolled in the free/reduced lunch program	My child(ren) do(es) not receive special education	Yes	FALSE	FALSE	FALSE	FALSE	TRUE	FALSE	Do not know/Not sure	TRUE	FALSE	FALSE	FALSE	FALSE	FALSE	TRUE	FALSE	FALSE	Asian		$35,000 to $49,999	Grade 12 or GED (high school graduate)	1
286	235	FALSE	FALSE	FALSE	TRUE	FALSE	FALSE	FALSE	FALSE	FALSE	Automated phone call from the school		FALSE	FALSE	FALSE	FALSE	FALSE	FALSE	FALSE	FALSE	FALSE	FALSE	Do not know/not sure	No		My child is not enrolled in the free/reduced lunch program	My child(ren) do(es) not receive special education	Yes	FALSE	FALSE	FALSE	FALSE	FALSE	TRUE	Not a problem	TRUE	FALSE	FALSE	FALSE	FALSE	FALSE	FALSE	FALSE	FALSE	Black/African American Non-Hispanic		Prefer not to answer	Grade 12 or GED (high school graduate)	2
286	236	FALSE	FALSE	FALSE	FALSE	FALSE	FALSE	TRUE	FALSE	FALSE	Automated phone call from the school	tv/local news	FALSE	FALSE	FALSE	FALSE	TRUE	FALSE	FALSE	FALSE	FALSE	FALSE	No	Yes	100	Yes	My child(ren) do(es) not receive special education	No	FALSE	FALSE	FALSE	TRUE	FALSE	FALSE	Medium/Moderate problem	FALSE	FALSE	FALSE	FALSE	TRUE	FALSE	FALSE	FALSE	FALSE	White Non-Hispanic		$25,000 to $34,999	College: 4 years or more (college graduate)	2
286	243	FALSE	FALSE	FALSE	FALSE	FALSE	FALSE	TRUE	FALSE	FALSE	Automated phone call from the school		TRUE	FALSE	FALSE	FALSE	FALSE	FALSE	FALSE	FALSE	FALSE	FALSE	No	No		No	My child(ren) do(es) not receive special education	No	FALSE	FALSE	FALSE	FALSE	FALSE	TRUE	Medium/Moderate problem	TRUE	FALSE	FALSE	FALSE	TRUE	TRUE	FALSE	FALSE	FALSE	White Non-Hispanic		$15,000 to $24,999	Grade 12 or GED (high school graduate)	1
286	246	FALSE	FALSE	FALSE	FALSE	FALSE	FALSE	TRUE	FALSE	FALSE	Automated phone call from the school		FALSE	FALSE	FALSE	FALSE	TRUE	FALSE	FALSE	FALSE	FALSE	FALSE	No	Yes	200	No	My child(ren) do(es) not receive special education	No	TRUE	TRUE	TRUE	FALSE	TRUE	FALSE	Not a problem	TRUE	FALSE	FALSE	TRUE	FALSE	FALSE	FALSE	TRUE	FALSE	White Non-Hispanic		$15,000 to $24,999	College: 1-3 years or technical school training	1
286	250	TRUE	FALSE	FALSE	FALSE	FALSE	FALSE	FALSE	FALSE	FALSE	Other	auto phone call, phone call or txt message	TRUE	FALSE	FALSE	FALSE	FALSE	FALSE	FALSE	FALSE	FALSE	FALSE	No	No		Yes	No	No	FALSE	FALSE	FALSE	FALSE	FALSE	TRUE	Do not know/Not sure	TRUE	FALSE	TRUE	FALSE	FALSE	FALSE	FALSE	FALSE	FALSE	Black/African American Non-Hispanic		$25,000 to $34,999	College: 4 years or more (college graduate)	4
286	254	FALSE	FALSE	FALSE	FALSE	FALSE	FALSE	TRUE	FALSE	FALSE	Phone call or text message from your child		FALSE	FALSE	FALSE	FALSE	FALSE	FALSE	FALSE	FALSE	FALSE	FALSE	No	Yes	150	No	My child(ren) do(es) not receive special education	No	FALSE	FALSE	FALSE	FALSE	TRUE	FALSE	Minor problem	TRUE	FALSE	TRUE	FALSE	FALSE	FALSE	FALSE	FALSE	FALSE	Black/African American Non-Hispanic		$25,000 to $34,999	Grade 12 or GED (high school graduate)	3
286	255	FALSE	FALSE	FALSE	FALSE	FALSE	FALSE	TRUE	FALSE	FALSE	Automated phone call from the school		TRUE	FALSE	FALSE	FALSE	FALSE	FALSE	FALSE	FALSE	FALSE	FALSE	No	No		No	My child(ren) do(es) not receive special education	No	FALSE	FALSE	FALSE	FALSE	TRUE	FALSE	Do not know/Not sure	FALSE	FALSE	TRUE	FALSE	TRUE	TRUE	FALSE	FALSE	FALSE	White Non-Hispanic		$15,000 to $24,999	College: 1-3 years or technical school training	2
286	259	FALSE	FALSE	FALSE	FALSE	FALSE	FALSE	TRUE	FALSE	FALSE	Other	Phone call or text message from your child;Internet/School's website;Radio;TV/local news	FALSE	FALSE	FALSE	FALSE	FALSE	FALSE	FALSE	FALSE	FALSE	FALSE	No	No		No	My child(ren) do(es) not receive special education	No	FALSE	FALSE	FALSE	FALSE	FALSE	TRUE	Major problem	FALSE	FALSE	FALSE	FALSE	FALSE	FALSE	FALSE	FALSE	TRUE	Black/African American Non-Hispanic		$15,000 to $24,999	College: 1-3 years or technical school training	2
286	261	FALSE	FALSE	FALSE	FALSE	FALSE	FALSE	FALSE	TRUE	FALSE	Automated phone call from the school		TRUE	FALSE	FALSE	FALSE	FALSE	FALSE	FALSE	FALSE	FALSE	FALSE	No	No		No	Do not know/not sure	No	FALSE	FALSE	TRUE	FALSE	FALSE	FALSE	Not a problem	TRUE	FALSE	FALSE	FALSE	FALSE	FALSE	FALSE	FALSE	FALSE	White Non-Hispanic		Prefer not to answer	College: 4 years or more (college graduate)	1
286	262	FALSE	FALSE	FALSE	TRUE	FALSE	FALSE	FALSE	FALSE	FALSE	Automated phone call from the school		TRUE	FALSE	FALSE	FALSE	FALSE	FALSE	FALSE	FALSE	FALSE	FALSE	No	No		No	Do not know/not sure	No	FALSE	FALSE	FALSE	FALSE	TRUE	FALSE	Do not know/Not sure	TRUE	FALSE	FALSE	FALSE	FALSE	FALSE	FALSE	FALSE	FALSE	Asian		$25,000 to $34,999	Prefer not to answer	1
286	265	FALSE	FALSE	FALSE	FALSE	FALSE	FALSE	TRUE	FALSE	FALSE	Phone call or text message from your child		FALSE	FALSE	FALSE	FALSE	TRUE	FALSE	TRUE	FALSE	FALSE	FALSE	No	Yes	75	Yes	My child(ren) do(es) not receive special education	No	FALSE	TRUE	FALSE	FALSE	TRUE	FALSE	Major problem	FALSE	FALSE	FALSE	FALSE	TRUE	FALSE	FALSE	TRUE	FALSE	Black/African American Non-Hispanic		$15,000 to $24,999	Grade 12 or GED (high school graduate)	2
286	266	TRUE	FALSE	FALSE	FALSE	FALSE	FALSE	FALSE	FALSE	FALSE	Automated phone call from the school		FALSE	FALSE	TRUE	FALSE	FALSE	FALSE	FALSE	FALSE	FALSE	FALSE	No	No		No	No	No	FALSE	FALSE	FALSE	FALSE	FALSE	TRUE	Not a problem	FALSE	FALSE	FALSE	FALSE	TRUE	FALSE	FALSE	FALSE	FALSE	White Non-Hispanic		$15,000 to $24,999	College: 1-3 years or technical school training	3
286	267	FALSE	FALSE	FALSE	FALSE	FALSE	FALSE	FALSE	TRUE	FALSE	Other	Letter from the school;TV/local news	FALSE	FALSE	TRUE	FALSE	TRUE	FALSE	FALSE	FALSE	FALSE	FALSE	No	Yes	150	No	My child(ren) do(es) not receive special education	No	TRUE	FALSE	TRUE	FALSE	FALSE	FALSE	Major problem	TRUE	FALSE	FALSE	FALSE	TRUE	FALSE	FALSE	FALSE	FALSE	Other	Bi-racial, White & Black	Prefer not to answer	Grade 12 or GED (high school graduate)	3
286	268	FALSE	FALSE	FALSE	FALSE	FALSE	FALSE	TRUE	FALSE	FALSE	Automated phone call from the school		TRUE	FALSE	FALSE	FALSE	FALSE	FALSE	FALSE	FALSE	FALSE	FALSE	No	No		No	My child(ren) do(es) not receive special education	No	FALSE	FALSE	FALSE	FALSE	FALSE	TRUE	Not a problem	TRUE	FALSE	FALSE	FALSE	TRUE	FALSE	FALSE	FALSE	FALSE	Black/African American Non-Hispanic		Less than $15,000	College: 4 years or more (college graduate)	2
286	269	FALSE	FALSE	FALSE	TRUE	TRUE	TRUE	TRUE	FALSE	FALSE	Automated phone call from the school		TRUE	FALSE	FALSE	FALSE	FALSE	FALSE	FALSE	FALSE	FALSE	FALSE	Do not know/not sure	No		No	My child(ren) do(es) not receive special education	Do not know/not sure	FALSE	FALSE	FALSE	FALSE	TRUE	TRUE	Not a problem	FALSE	FALSE	FALSE	FALSE	TRUE	FALSE	FALSE	FALSE	FALSE	White Non-Hispanic		Less than $15,000	Grade 12 or GED (high school graduate)	1
286	271	TRUE	FALSE	FALSE	FALSE	FALSE	FALSE	FALSE	FALSE	FALSE	Automated phone call from the school		TRUE	FALSE	FALSE	FALSE	FALSE	FALSE	FALSE	FALSE	FALSE	FALSE	No	No		Yes	My child(ren) do(es) not receive special education	Do not know/not sure	FALSE	FALSE	FALSE	TRUE	FALSE	TRUE	Not a problem	FALSE	FALSE	FALSE	FALSE	TRUE	FALSE	FALSE	FALSE	FALSE	Black/African American Non-Hispanic		Greater than or equal to $75,000	College: 1-3 years or technical school training	3
286	278	FALSE	FALSE	FALSE	FALSE	FALSE	FALSE	TRUE	FALSE	FALSE	Automated phone call from the school		TRUE	FALSE	FALSE	FALSE	FALSE	FALSE	FALSE	FALSE	FALSE	FALSE	No	No		No	My child(ren) do(es) not receive special education	Yes	FALSE	FALSE	FALSE	FALSE	TRUE	FALSE	Not a problem	TRUE	FALSE	FALSE	FALSE	FALSE	FALSE	FALSE	FALSE	FALSE	White Non-Hispanic		$35,000 to $49,999	College: 1-3 years or technical school training	1
286	286	FALSE	FALSE	FALSE	FALSE	FALSE	FALSE	TRUE	FALSE	FALSE	Automated phone call from the school		FALSE	FALSE	FALSE	FALSE	FALSE	FALSE	FALSE	FALSE	FALSE	FALSE	No	No		Yes	My child(ren) do(es) not receive special education	No	FALSE	FALSE	FALSE	TRUE	TRUE	FALSE	Major problem	FALSE	FALSE	FALSE	FALSE	FALSE	FALSE	FALSE	FALSE	TRUE	White Non-Hispanic		$25,000 to $34,999	College: 4 years or more (college graduate)	1
286	287	FALSE	FALSE	FALSE	FALSE	TRUE	FALSE	FALSE	FALSE	FALSE	Other	auto phone call, email, internet	FALSE	FALSE	FALSE	FALSE	FALSE	FALSE	FALSE	FALSE	FALSE	FALSE	No	No		My child is not enrolled in the free/reduced lunch program	My child(ren) do(es) not receive special education	Do not know/not sure	FALSE	FALSE	FALSE	FALSE	FALSE	TRUE	Not a problem	FALSE	FALSE	FALSE	FALSE	TRUE	FALSE	FALSE	FALSE	FALSE	White Non-Hispanic		Greater than or equal to $75,000	Graduate or professional school (1 year or more)	1
286	290	FALSE	FALSE	FALSE	FALSE	FALSE	FALSE	TRUE	FALSE	FALSE	Other	Automated phone call from the school; Internet/School's website; Radio; TV/local news	FALSE	FALSE	TRUE	FALSE	FALSE	FALSE	FALSE	FALSE	FALSE	FALSE	No	No		My child is not enrolled in the free/reduced lunch program	My child(ren) do(es) not receive special education	No	FALSE	FALSE	TRUE	FALSE	TRUE	FALSE	Medium/Moderate problem	TRUE	FALSE	FALSE	FALSE	TRUE	TRUE	FALSE	FALSE	FALSE			Prefer not to answer	Prefer not to answer	2
286	292	FALSE	FALSE	FALSE	FALSE	FALSE	FALSE	TRUE	FALSE	FALSE	Phone call or text message from your child		FALSE	FALSE	FALSE	FALSE	FALSE	FALSE	FALSE	FALSE	FALSE	FALSE	No	Yes	1200	My child is not enrolled in the free/reduced lunch program	Do not know/not sure	Do not know/not sure	FALSE	FALSE	TRUE	FALSE	FALSE	FALSE	Medium/Moderate problem	FALSE	TRUE	FALSE	FALSE	TRUE	FALSE	FALSE	FALSE	FALSE	Asian		Greater than or equal to $75,000	College: 1-3 years or technical school training	3
286	296	FALSE	FALSE	FALSE	FALSE	FALSE	FALSE	FALSE	TRUE	FALSE	Other	Automated phone call from the school; Letter from the school	FALSE	FALSE	TRUE	FALSE	FALSE	FALSE	FALSE	FALSE	FALSE	FALSE	No	Yes	100	No	Do not know/not sure	Do not know/not sure	FALSE	FALSE	FALSE	FALSE	TRUE	FALSE	Major problem	FALSE	FALSE	FALSE	FALSE	TRUE	FALSE	FALSE	FALSE	FALSE	Asian		Prefer not to answer	Grade 12 or GED (high school graduate)	1
286	297	FALSE	FALSE	FALSE	FALSE	TRUE	FALSE	FALSE	FALSE	FALSE	Other	TV/local news; Internet/School's website; Letter from the school; Email from the school; Phone call or text message from your child; Automated phone call from the school	FALSE	FALSE	TRUE	FALSE	TRUE	FALSE	FALSE	FALSE	FALSE	FALSE	No	No		My child is not enrolled in the free/reduced lunch program	My child(ren) do(es) not receive special education	No	FALSE	FALSE	TRUE	FALSE	FALSE	FALSE	Do not know/Not sure	FALSE	TRUE	FALSE	FALSE	FALSE	FALSE	FALSE	FALSE	FALSE	Asian		$50,000 to $74,999	College: 4 years or more (college graduate)	3
286	300	FALSE	FALSE	FALSE	FALSE	FALSE	FALSE	FALSE	TRUE	FALSE	Automated phone call from the school		TRUE	FALSE	FALSE	FALSE	FALSE	FALSE	FALSE	FALSE	FALSE	FALSE	Do not know/not sure	Yes	75	No	Do not know/not sure	Do not know/not sure	FALSE	FALSE	FALSE	FALSE	FALSE	FALSE	Do not know/Not sure	TRUE	FALSE	FALSE	FALSE	FALSE	FALSE	FALSE	FALSE	FALSE	Asian		$35,000 to $49,999	Grade 12 or GED (high school graduate)	1
286	301	FALSE	TRUE	FALSE	FALSE	FALSE	FALSE	FALSE	FALSE	FALSE	Automated phone call from the school		TRUE	FALSE	FALSE	FALSE	FALSE	FALSE	FALSE	FALSE	FALSE	FALSE	Do not know/not sure	Yes	800	Yes	My child(ren) do(es) not receive special education	Do not know/not sure	FALSE	FALSE	FALSE	FALSE	FALSE	FALSE	Not a problem	TRUE	FALSE	FALSE	FALSE	FALSE	FALSE	FALSE	FALSE	FALSE	Hispanic/Latino		Less than $15,000	College: 4 years or more (college graduate)	3
286	302	FALSE	FALSE	FALSE	FALSE	FALSE	FALSE	TRUE	FALSE	FALSE	Other	Phone call or text message from your child; Email from the school	FALSE	FALSE	FALSE	FALSE	FALSE	FALSE	FALSE	FALSE	FALSE	FALSE	Do not know/not sure	Yes	100	Prefer not to answer	My child(ren) do(es) not receive special education	No	FALSE	TRUE	FALSE	FALSE	FALSE	FALSE	Major problem	FALSE	FALSE	FALSE	TRUE	FALSE	FALSE	FALSE	FALSE	FALSE	Hispanic/Latino		Less than $15,000	Grade 9-11	2
286	306	FALSE	FALSE	FALSE	FALSE	TRUE	FALSE	FALSE	FALSE	FALSE	Automated phone call from the school		TRUE	FALSE	FALSE	FALSE	FALSE	FALSE	FALSE	FALSE	FALSE	FALSE	Do not know/not sure	No		No	My child(ren) do(es) not receive special education	No	FALSE	FALSE	FALSE	FALSE	FALSE	TRUE	Not a problem	TRUE	FALSE	FALSE	FALSE	FALSE	FALSE	FALSE	FALSE	FALSE			Prefer not to answer	Prefer not to answer	2
286	312	FALSE	FALSE	FALSE	TRUE	FALSE	FALSE	TRUE	FALSE	FALSE	Other	Email from the school;Letter from the school;Radio;TV/local news	FALSE	FALSE	FALSE	FALSE	FALSE	FALSE	FALSE	FALSE	TRUE	FALSE	No	No		No	My child(ren) do(es) not receive special education	No	FALSE	FALSE	FALSE	FALSE	FALSE	TRUE	Do not know/Not sure	TRUE	FALSE	FALSE	FALSE	TRUE	FALSE	FALSE	TRUE	FALSE	White Non-Hispanic		$50,000 to $74,999	Grade 12 or GED (high school graduate)	2
286	316	FALSE	FALSE	FALSE	FALSE	TRUE	FALSE	FALSE	FALSE	FALSE	Other	anyway is fine	TRUE	FALSE	FALSE	FALSE	FALSE	FALSE	FALSE	FALSE	FALSE	FALSE	No	No		My child is not enrolled in the free/reduced lunch program	My child(ren) do(es) not receive special education	Do not know/not sure	FALSE	FALSE	FALSE	FALSE	FALSE	TRUE	Not a problem	TRUE	FALSE	FALSE	FALSE	FALSE	FALSE	FALSE	FALSE	FALSE	White Non-Hispanic		$50,000 to $74,999	College: 4 years or more (college graduate)	1
286	318	FALSE	FALSE	FALSE	TRUE	FALSE	FALSE	TRUE	FALSE	FALSE	Automated phone call from the school		FALSE	FALSE	FALSE	FALSE	FALSE	FALSE	FALSE	FALSE	TRUE	FALSE	No	No		No	No	No	FALSE	FALSE	FALSE	FALSE	TRUE	FALSE	Major problem	TRUE	FALSE	TRUE	FALSE	FALSE	FALSE	FALSE	FALSE	FALSE	Black/African American Non-Hispanic		$15,000 to $24,999	College: 1-3 years or technical school training	3
286	319	FALSE	FALSE	FALSE	FALSE	FALSE	FALSE	TRUE	FALSE	FALSE	Other	Automated phone call from the school; Internet/School's website; Email from the school	TRUE	FALSE	FALSE	FALSE	FALSE	FALSE	FALSE	FALSE	FALSE	FALSE	No	No		No	My child(ren) do(es) not receive special education	No	FALSE	FALSE	FALSE	FALSE	FALSE	TRUE	Not a problem	TRUE	FALSE	FALSE	FALSE	FALSE	FALSE	FALSE	FALSE	FALSE	White Non-Hispanic		Prefer not to answer	College: 1-3 years or technical school training	1
286	322	FALSE	FALSE	FALSE	TRUE	FALSE	FALSE	TRUE	FALSE	FALSE	Other	auto phone call, letter from the school	FALSE	FALSE	FALSE	FALSE	FALSE	FALSE	FALSE	TRUE	FALSE	FALSE	No	Yes	100	Prefer not to answer	My child(ren) do(es) not receive special education	No	TRUE	FALSE	TRUE	FALSE	TRUE	FALSE	Major problem	FALSE	FALSE	FALSE	FALSE	TRUE	FALSE	FALSE	FALSE	TRUE	White Non-Hispanic		$15,000 to $24,999	Grade 9-11	2
286	329	FALSE	FALSE	FALSE	FALSE	FALSE	TRUE	FALSE	FALSE	FALSE	Automated phone call from the school		FALSE	FALSE	FALSE	FALSE	FALSE	FALSE	FALSE	FALSE	TRUE	FALSE	No	No		My child is not enrolled in the free/reduced lunch program	My child(ren) do(es) not receive special education	No	FALSE	FALSE	FALSE	FALSE	FALSE	TRUE	Not a problem	TRUE	FALSE	FALSE	FALSE	FALSE	FALSE	FALSE	FALSE	FALSE	White Non-Hispanic		Greater than or equal to $75,000	Graduate or professional school (1 year or more)	2
286	330	FALSE	FALSE	FALSE	FALSE	FALSE	FALSE	TRUE	FALSE	FALSE	Email from the school		FALSE	FALSE	FALSE	FALSE	FALSE	FALSE	FALSE	FALSE	TRUE	FALSE	No	No		No	My child(ren) do(es) not receive special education	No	FALSE	FALSE	FALSE	FALSE	TRUE	FALSE	Major problem	FALSE	TRUE	FALSE	FALSE	FALSE	FALSE	FALSE	TRUE	FALSE	Other	White, Black, Asian	$50,000 to $74,999	College: 1-3 years or technical school training	2
286	339	FALSE	FALSE	FALSE	FALSE	FALSE	FALSE	TRUE	FALSE	FALSE	Other	phone call of txt message, letter from the school	FALSE	FALSE	FALSE	FALSE	FALSE	FALSE	FALSE	FALSE	TRUE	FALSE	No	No		No	My child(ren) do(es) not receive special education	Do not know/not sure	FALSE	FALSE	FALSE	FALSE	FALSE	FALSE	Not a problem	FALSE	FALSE	FALSE	FALSE	TRUE	FALSE	FALSE	TRUE	FALSE	Black/African American Non-Hispanic		Greater than or equal to $75,000	College: 4 years or more (college graduate)	2
286	343	FALSE	FALSE	FALSE	FALSE	TRUE	FALSE	TRUE	FALSE	FALSE	Phone call or text message from your child	tv/local news	FALSE	FALSE	TRUE	FALSE	FALSE	FALSE	FALSE	FALSE	FALSE	FALSE	No	No		No	My child(ren) do(es) not receive special education	Do not know/not sure	TRUE	FALSE	FALSE	FALSE	FALSE	FALSE	Medium/Moderate problem	FALSE	FALSE	FALSE	FALSE	FALSE	FALSE	FALSE	FALSE	TRUE	White Non-Hispanic		Greater than or equal to $75,000	College: 1-3 years or technical school training	1
286	344	FALSE	FALSE	FALSE	FALSE	FALSE	FALSE	TRUE	FALSE	FALSE	Automated phone call from the school		TRUE	FALSE	FALSE	FALSE	FALSE	FALSE	FALSE	FALSE	FALSE	FALSE	Do not know/not sure	No		No	My child(ren) do(es) not receive special education	Do not know/not sure	FALSE	FALSE	FALSE	FALSE	FALSE	TRUE	Not a problem	FALSE	FALSE	FALSE	FALSE	FALSE	FALSE	FALSE	TRUE	FALSE	White Non-Hispanic		$25,000 to $34,999	College: 4 years or more (college graduate)	1
286	347	TRUE	FALSE	FALSE	TRUE	FALSE	FALSE	FALSE	FALSE	FALSE	Automated phone call from the school	phone call	TRUE	FALSE	TRUE	TRUE	FALSE	FALSE	FALSE	FALSE	FALSE	FALSE	No	No		No	Yes	Yes	FALSE	FALSE	FALSE	FALSE	FALSE	TRUE	Not a problem	TRUE	FALSE	FALSE	FALSE	FALSE	FALSE	FALSE	FALSE	FALSE	White Non-Hispanic		$15,000 to $24,999	College: 4 years or more (college graduate)	4
286	348	TRUE	FALSE	FALSE	FALSE	FALSE	TRUE	TRUE	FALSE	FALSE	Other	Automated phone call from the school; Website - harrison.k12.ms.us	FALSE	FALSE	FALSE	FALSE	FALSE	FALSE	FALSE	FALSE	FALSE	FALSE	No	No		My child is not enrolled in the free/reduced lunch program	My child(ren) do(es) not receive special education	No	FALSE	FALSE	FALSE	FALSE	FALSE	TRUE	Not a problem	TRUE	FALSE	FALSE	FALSE	FALSE	FALSE	FALSE	FALSE	FALSE	White Non-Hispanic		Greater than or equal to $75,000	College: 4 years or more (college graduate)	3
286	349	FALSE	FALSE	FALSE	FALSE	FALSE	FALSE	TRUE	FALSE	FALSE	Automated phone call from the school	Tv/local news	FALSE	FALSE	FALSE	FALSE	TRUE	FALSE	TRUE	FALSE	FALSE	FALSE	No	Yes	400	My child is not enrolled in the free/reduced lunch program	My child(ren) do(es) not receive special education	No	FALSE	FALSE	FALSE	FALSE	FALSE	TRUE	Medium/Moderate problem	FALSE	FALSE	TRUE	FALSE	FALSE	FALSE	FALSE	FALSE	FALSE	White Non-Hispanic		Greater than or equal to $75,000	College: 4 years or more (college graduate)	2
286	355	FALSE	FALSE	FALSE	FALSE	FALSE	FALSE	FALSE	TRUE	FALSE	Automated phone call from the school		TRUE	FALSE	FALSE	FALSE	FALSE	FALSE	FALSE	FALSE	FALSE	FALSE	No	No		My child is not enrolled in the free/reduced lunch program	My child(ren) do(es) not receive special education	No	FALSE	FALSE	TRUE	FALSE	TRUE	FALSE	Not a problem	FALSE	FALSE	FALSE	TRUE	FALSE	FALSE	FALSE	FALSE	FALSE	Asian		Prefer not to answer	College: 1-3 years or technical school training	1
286	358	FALSE	FALSE	FALSE	FALSE	FALSE	FALSE	TRUE	FALSE	FALSE	TV/local news		FALSE	FALSE	TRUE	FALSE	FALSE	FALSE	FALSE	FALSE	FALSE	FALSE	No	No		My child is not enrolled in the free/reduced lunch program	My child(ren) do(es) not receive special education	No	FALSE	FALSE	FALSE	FALSE	TRUE	FALSE	Not a problem	FALSE	FALSE	FALSE	FALSE	TRUE	FALSE	FALSE	FALSE	FALSE	White Non-Hispanic		$50,000 to $74,999	College: 1-3 years or technical school training	2
286	365	FALSE	FALSE	FALSE	FALSE	FALSE	FALSE	TRUE	FALSE	FALSE	Other	Automated phone call from the school;Email from the school	FALSE	FALSE	FALSE	FALSE	FALSE	FALSE	FALSE	FALSE	TRUE	FALSE	No	No		No	Do not know/not sure	No	FALSE	FALSE	FALSE	FALSE	FALSE	TRUE	Do not know/Not sure	FALSE	FALSE	FALSE	FALSE	FALSE	FALSE	FALSE	TRUE	FALSE	Hispanic/Latino		Greater than or equal to $75,000	College: 4 years or more (college graduate)	2
286	372	TRUE	FALSE	FALSE	FALSE	FALSE	FALSE	FALSE	FALSE	FALSE	Automated phone call from the school	Email	FALSE	FALSE	TRUE	FALSE	FALSE	FALSE	FALSE	FALSE	FALSE	FALSE	No	No		No	My child(ren) do(es) not receive special education	Yes	FALSE	FALSE	TRUE	FALSE	FALSE	FALSE	Major problem	TRUE	FALSE	FALSE	FALSE	FALSE	FALSE	FALSE	FALSE	FALSE	White Non-Hispanic		Prefer not to answer	College: 4 years or more (college graduate)	2
286	374	FALSE	FALSE	FALSE	FALSE	FALSE	FALSE	TRUE	FALSE	FALSE	Other	Automated phone call from the school;Letter from the school;TV/local news	FALSE	FALSE	TRUE	FALSE	FALSE	FALSE	FALSE	FALSE	TRUE	FALSE	No	Yes		My child is not enrolled in the free/reduced lunch program	My child(ren) do(es) not receive special education	No	FALSE	FALSE	TRUE	FALSE	FALSE	TRUE	Not a problem	TRUE	FALSE	TRUE	FALSE	FALSE	FALSE	FALSE	TRUE	FALSE	Black/African American Non-Hispanic		$50,000 to $74,999	College: 4 years or more (college graduate)	2
286	375	TRUE	FALSE	FALSE	FALSE	FALSE	FALSE	FALSE	FALSE	FALSE	Automated phone call from the school	email; letter from school	FALSE	FALSE	TRUE	FALSE	FALSE	FALSE	FALSE	FALSE	FALSE	FALSE	No	Yes	250	No		No	FALSE	FALSE	TRUE	FALSE	TRUE	FALSE	Medium/Moderate problem	TRUE	FALSE	FALSE	FALSE	FALSE	FALSE	FALSE	FALSE	FALSE	Black/African American Non-Hispanic		Less than $15,000	College: 4 years or more (college graduate)	1
286	377	FALSE	FALSE	FALSE	TRUE	FALSE	FALSE	FALSE	FALSE	FALSE	Other	Automated phone call from the school;Phone call or text message from your child;Letter from the school	TRUE	FALSE	FALSE	FALSE	FALSE	FALSE	FALSE	FALSE	FALSE	FALSE		No		Prefer not to answer	My child(ren) do(es) not receive special education	Do not know/not sure	FALSE	FALSE	FALSE	FALSE	FALSE	TRUE	Not a problem	FALSE	FALSE	FALSE	FALSE	FALSE	FALSE	FALSE	FALSE	FALSE	White Non-Hispanic		$15,000 to $24,999	Grade 9-11	2
286	380	FALSE	FALSE	FALSE	FALSE	FALSE	FALSE	TRUE	FALSE	FALSE	Email from the school		FALSE	FALSE	FALSE	FALSE	FALSE	FALSE	FALSE	TRUE	FALSE	FALSE	No	Yes	300	No	My child(ren) do(es) not receive special education	No	TRUE	FALSE	FALSE	FALSE	TRUE	FALSE	Major problem	FALSE	FALSE	FALSE	FALSE	TRUE	FALSE	FALSE	FALSE	FALSE	White Non-Hispanic		Prefer not to answer	Graduate or professional school (1 year or more)	1
286	381	FALSE	FALSE	FALSE	FALSE	FALSE	TRUE	FALSE	FALSE	FALSE	Radio	Automated phone call from the school;Phone call or text message from your child;Email from the school;Letter from the school;Radio	TRUE	FALSE	FALSE	FALSE	FALSE	FALSE	FALSE	FALSE	FALSE	FALSE	No	No		My child is not enrolled in the free/reduced lunch program	My child(ren) do(es) not receive special education	No	FALSE	FALSE	FALSE	FALSE	TRUE	FALSE	Do not know/Not sure	TRUE	FALSE	FALSE	FALSE	FALSE	FALSE	FALSE	FALSE	FALSE	Other	African	Prefer not to answer	College: 1-3 years or technical school training	1
286	386	FALSE	FALSE	FALSE	TRUE	FALSE	FALSE	FALSE	FALSE	FALSE	Letter from the school		FALSE	FALSE	FALSE	FALSE	TRUE	FALSE	FALSE	FALSE	FALSE	FALSE	Do not know/not sure	No		No	Do not know/not sure	Do not know/not sure	FALSE	FALSE	FALSE	FALSE	FALSE	TRUE	Not a problem	TRUE	FALSE	TRUE	FALSE	TRUE	FALSE	FALSE	FALSE	FALSE	Asian		$50,000 to $74,999	Grade 12 or GED (high school graduate)	2
286	387	TRUE	FALSE	FALSE	TRUE	FALSE	FALSE	TRUE	FALSE	FALSE	Other	Automated phone call from the school;Phone call or text message from your child	TRUE	FALSE	FALSE	FALSE	FALSE	FALSE	FALSE	FALSE	FALSE	FALSE	No	No		Yes	Do not know/not sure	No	FALSE	FALSE	FALSE	FALSE	FALSE	TRUE	Not a problem	TRUE	FALSE	FALSE	FALSE	FALSE	FALSE	FALSE	FALSE	FALSE	Black/African American Non-Hispanic		Less than $15,000	Grade 12 or GED (high school graduate)	3
286	389	FALSE	FALSE	FALSE	FALSE	FALSE	FALSE	TRUE	TRUE	FALSE	Other	Automated phone call from the school;Phone call or text message from your child;TV/local news	TRUE	FALSE	FALSE	FALSE	FALSE	FALSE	FALSE	FALSE	TRUE	FALSE	No	No		My child is not enrolled in the free/reduced lunch program	My child(ren) do(es) not receive special education	No	TRUE	TRUE	TRUE	TRUE	TRUE	FALSE	Not a problem	TRUE	FALSE	FALSE	FALSE	FALSE	FALSE	FALSE	FALSE	FALSE	White Non-Hispanic		$15,000 to $24,999	College: 1-3 years or technical school training	2
286	390	FALSE	FALSE	FALSE	FALSE	FALSE	FALSE	TRUE	TRUE	FALSE	Automated phone call from the school		FALSE	FALSE	FALSE	FALSE	FALSE	FALSE	FALSE	TRUE	FALSE	FALSE	No	Yes	200	No		Do not know/not sure	FALSE	FALSE	TRUE	FALSE	TRUE	FALSE	Major problem	FALSE	FALSE	FALSE	FALSE	TRUE	TRUE	FALSE	FALSE	FALSE	White Non-Hispanic		Less than $15,000	College: 1-3 years or technical school training	1
286	393	FALSE	FALSE	FALSE	FALSE	FALSE	FALSE	TRUE	FALSE	FALSE	Other	Automated phone call from the school;TV/local news	TRUE	FALSE	FALSE	FALSE	FALSE	FALSE	FALSE	FALSE	FALSE	FALSE	Do not know/not sure	No		My child is not enrolled in the free/reduced lunch program	Do not know/not sure	Do not know/not sure	FALSE	FALSE	FALSE	FALSE	TRUE	FALSE	Major problem	FALSE	FALSE	FALSE	FALSE	TRUE	FALSE	FALSE	FALSE	FALSE	White Non-Hispanic		$50,000 to $74,999	College: 1-3 years or technical school training	2
286	403	FALSE	FALSE	FALSE	FALSE	FALSE	FALSE	FALSE	TRUE	FALSE	Other	Automated phone call from the school; TV/local news	TRUE	FALSE	FALSE	FALSE	FALSE	FALSE	FALSE	FALSE	FALSE	FALSE	No	No		No	My child(ren) do(es) not receive special education	No	FALSE	FALSE	FALSE	FALSE	FALSE	TRUE	Not a problem	TRUE	FALSE	FALSE	FALSE	FALSE	FALSE	FALSE	FALSE	FALSE	White Non-Hispanic		$15,000 to $24,999	Grade 12 or GED (high school graduate)	3
286	406	TRUE	FALSE	FALSE	FALSE	FALSE	FALSE	FALSE	FALSE	FALSE	Other	Automated phone call from the school; Phone call or text message from your child	FALSE	FALSE	FALSE	TRUE	FALSE	FALSE	FALSE	FALSE	FALSE	FALSE	No	No		Yes	No	Yes	FALSE	FALSE	FALSE	FALSE	TRUE	FALSE	Medium/Moderate problem	TRUE	FALSE	TRUE	FALSE	FALSE	FALSE	FALSE	FALSE	FALSE	Black/African American Non-Hispanic		$25,000 to $34,999	College: 4 years or more (college graduate)	1
286	408	FALSE	FALSE	FALSE	TRUE	FALSE	FALSE	FALSE	FALSE	FALSE	Other	Automated phone call from the school;TV/local news	TRUE	FALSE	FALSE	FALSE	FALSE	FALSE	FALSE	FALSE	FALSE	FALSE	No	No		No	Do not know/not sure		FALSE	FALSE	FALSE	FALSE	FALSE	TRUE	Not a problem	TRUE	FALSE	FALSE	FALSE	FALSE	FALSE	FALSE	FALSE	FALSE			Less than $15,000	Grade 9-11	2
286	415	FALSE	FALSE	FALSE	TRUE	FALSE	FALSE	FALSE	FALSE	FALSE	Other	Letter from the school; Email from the school; Phone call or text message from your child	TRUE	FALSE	FALSE	FALSE	FALSE	FALSE	FALSE	FALSE	FALSE	FALSE	Do not know/not sure	No		No	My child(ren) do(es) not receive special education	No	FALSE	FALSE	FALSE	FALSE	FALSE	TRUE	Not a problem	TRUE	FALSE	FALSE	FALSE	FALSE	FALSE	FALSE	FALSE	FALSE	White Non-Hispanic		$25,000 to $34,999	Graduate or professional school (1 year or more)	5
286	426	FALSE	FALSE	FALSE	FALSE	FALSE	FALSE	FALSE	TRUE	FALSE	Automated phone call from the school		FALSE	FALSE	FALSE	TRUE	FALSE	FALSE	FALSE	FALSE	FALSE	FALSE	No	No		No	My child(ren) do(es) not receive special education	Do not know/not sure	FALSE	FALSE	FALSE	FALSE	FALSE	TRUE	Major problem	TRUE	FALSE	TRUE	FALSE	TRUE	FALSE	FALSE	TRUE	FALSE	White Non-Hispanic		$15,000 to $24,999	Grade 12 or GED (high school graduate)	3
286	427	FALSE	FALSE	FALSE	FALSE	FALSE	FALSE	TRUE	FALSE	FALSE	Other	auto phone call, TV	TRUE	FALSE	FALSE	FALSE	FALSE	FALSE	FALSE	FALSE	FALSE	FALSE	No	No		No	My child(ren) do(es) not receive special education	No	FALSE	FALSE	FALSE	FALSE	FALSE	TRUE	Not a problem	FALSE	TRUE	FALSE	FALSE	FALSE	FALSE	FALSE	FALSE	FALSE	Black/African American Non-Hispanic		$25,000 to $34,999		1
286	428	FALSE	FALSE	FALSE	FALSE	FALSE	FALSE	TRUE	FALSE	FALSE	Other	Phone call or text message from your child; TV/local news	FALSE	FALSE	FALSE	FALSE	FALSE	FALSE	FALSE	FALSE	TRUE	FALSE	No	No		Yes	My child(ren) do(es) not receive special education	No	FALSE	FALSE	FALSE	TRUE	TRUE	FALSE	Major problem	TRUE	FALSE	FALSE	FALSE	FALSE	FALSE	FALSE	FALSE	FALSE	White Non-Hispanic		$25,000 to $34,999	College: 4 years or more (college graduate)	2
286	439	TRUE	FALSE	FALSE	TRUE	FALSE	FALSE	FALSE	FALSE	FALSE	Automated phone call from the school		FALSE	FALSE	FALSE	FALSE	TRUE	FALSE	FALSE	FALSE	FALSE	FALSE				No	My child(ren) do(es) not receive special education	No	FALSE	FALSE	TRUE	FALSE	FALSE	FALSE	Minor problem	FALSE	FALSE	FALSE	FALSE	TRUE	FALSE	FALSE	FALSE	FALSE	Black/African American Non-Hispanic		Less than $15,000	College: 1-3 years or technical school training	3
286	452	TRUE	FALSE	FALSE	FALSE	TRUE	TRUE	TRUE	FALSE	FALSE	Other	Automated phone call from the school;Email from the school;Internet/School's website;Radio;TV/local news	FALSE	FALSE	TRUE	FALSE	FALSE	FALSE	FALSE	FALSE	FALSE	FALSE	No	No		My child is not enrolled in the free/reduced lunch program	My child(ren) do(es) not receive special education	No	FALSE	FALSE	FALSE	FALSE	TRUE	FALSE	Major problem	TRUE	FALSE	FALSE	FALSE	FALSE	FALSE	FALSE	FALSE	FALSE	White Non-Hispanic		$35,000 to $49,999	Grade 1-8	1
286	453	FALSE	FALSE	FALSE	FALSE	FALSE	FALSE	FALSE	FALSE	TRUE	Phone call or text message from your child		FALSE	FALSE	FALSE	FALSE	FALSE	FALSE	FALSE	FALSE	FALSE	TRUE	No	No		Prefer not to answer	Do not know/not sure	Do not know/not sure	FALSE	FALSE	FALSE	FALSE	FALSE	TRUE	Not a problem	FALSE	FALSE	FALSE	FALSE	TRUE	FALSE	FALSE	FALSE	FALSE	Black/African American Non-Hispanic		Prefer not to answer	Grade 12 or GED (high school graduate)	1
286	455	TRUE	TRUE	FALSE	TRUE	TRUE	TRUE	TRUE	FALSE	FALSE	Other	auto phone call,phone call,letter,internet,radio,tv	TRUE	FALSE	TRUE	TRUE	TRUE	FALSE	FALSE	TRUE	FALSE	FALSE	No	No		Prefer not to answer	My child(ren) do(es) not receive special education	Do not know/not sure	FALSE	FALSE	TRUE	FALSE	TRUE	TRUE	Do not know/Not sure	TRUE	FALSE	TRUE	FALSE	TRUE	FALSE	FALSE	TRUE	FALSE	Asian		$35,000 to $49,999	College: 1-3 years or technical school training	3
286	458	FALSE	FALSE	FALSE	TRUE	FALSE	FALSE	FALSE	FALSE	FALSE	Letter from the school		FALSE	FALSE	FALSE	FALSE	FALSE	FALSE	FALSE	FALSE	FALSE	FALSE	No	No		No	No	Yes	FALSE	FALSE	FALSE	FALSE	FALSE	TRUE	Not a problem	TRUE	FALSE	FALSE	FALSE	FALSE	FALSE	FALSE	FALSE	FALSE	White Non-Hispanic		$50,000 to $74,999	Graduate or professional school (1 year or more)	2
286	459	FALSE	FALSE	FALSE	FALSE	FALSE	FALSE	TRUE	FALSE	FALSE	Other	Automated phone call from the school; TV/local news	FALSE	FALSE	FALSE	FALSE	TRUE	FALSE	FALSE	FALSE	FALSE	FALSE	No	No		No	My child(ren) do(es) not receive special education	No	FALSE	FALSE	FALSE	FALSE	FALSE	TRUE	Major problem	FALSE	FALSE	FALSE	FALSE	TRUE	FALSE	FALSE	FALSE	FALSE	White Non-Hispanic		$50,000 to $74,999	Grade 12 or GED (high school graduate)	2
286	467	FALSE	FALSE	FALSE	FALSE	TRUE	FALSE	TRUE	FALSE	FALSE	Email from the school	Automated phone call from the school; Email from the school	FALSE	FALSE	TRUE	FALSE	FALSE	FALSE	FALSE	FALSE	FALSE	FALSE	No	No		No	My child(ren) do(es) not receive special education	No	FALSE	FALSE	TRUE	FALSE	TRUE	FALSE	Major problem	FALSE	FALSE	FALSE	FALSE	TRUE	TRUE	FALSE	FALSE	FALSE	Black/African American Non-Hispanic		$25,000 to $34,999	Graduate or professional school (1 year or more)	2
286	468	FALSE	FALSE	FALSE	FALSE	FALSE	FALSE	TRUE	FALSE	FALSE	Letter from the school		TRUE	FALSE	FALSE	FALSE	FALSE	FALSE	FALSE	FALSE	FALSE	FALSE	No	No		No	My child(ren) do(es) not receive special education	No	FALSE	FALSE	FALSE	FALSE	FALSE	TRUE	Not a problem	TRUE	FALSE	FALSE	FALSE	FALSE	FALSE	FALSE	FALSE	FALSE	White Non-Hispanic		Less than $15,000	Grade 9-11	1
286	473	FALSE	FALSE	FALSE	FALSE	FALSE	FALSE	TRUE	FALSE	FALSE	Automated phone call from the school		FALSE	FALSE	FALSE	FALSE	FALSE	FALSE	FALSE	TRUE	FALSE	FALSE	No	No		My child is not enrolled in the free/reduced lunch program	My child(ren) do(es) not receive special education	No	TRUE	FALSE	FALSE	FALSE	TRUE	FALSE	Major problem	FALSE	FALSE	FALSE	FALSE	TRUE	FALSE	FALSE	FALSE	FALSE	White Non-Hispanic		Greater than or equal to $75,000	College: 1-3 years or technical school training	1
286	474	FALSE	FALSE	FALSE	FALSE	TRUE	FALSE	TRUE	FALSE	FALSE	Other	Automated phone call from the school;Text message from school.	FALSE	FALSE	FALSE	TRUE	FALSE	FALSE	FALSE	FALSE	FALSE	FALSE	No	No		My child is not enrolled in the free/reduced lunch program	My child(ren) do(es) not receive special education	No	FALSE	FALSE	FALSE	FALSE	FALSE	TRUE	Minor problem	TRUE	FALSE	TRUE	FALSE	TRUE	FALSE	TRUE	FALSE	FALSE	White Non-Hispanic		Prefer not to answer	College: 1-3 years or technical school training	1
286	480	FALSE	FALSE	FALSE	FALSE	FALSE	FALSE	TRUE	FALSE	FALSE	Email from the school		TRUE	FALSE	FALSE	FALSE	FALSE	FALSE	FALSE	FALSE	FALSE	FALSE	Do not know/not sure	No		No	My child(ren) do(es) not receive special education	Do not know/not sure	FALSE	FALSE	FALSE	FALSE	FALSE	TRUE	Not a problem	TRUE	FALSE	FALSE	FALSE	FALSE	FALSE	FALSE	FALSE	FALSE	White Non-Hispanic		Prefer not to answer	Graduate or professional school (1 year or more)	1
286	483	FALSE	FALSE	FALSE	FALSE	FALSE	FALSE	TRUE	FALSE	FALSE	Other	Automated phone call from the school; TV/local news	FALSE	FALSE	TRUE	FALSE	FALSE	FALSE	FALSE	FALSE	FALSE	FALSE	No	No		Yes	My child(ren) do(es) not receive special education	No	FALSE	FALSE	TRUE	FALSE	FALSE	FALSE	Medium/Moderate problem	FALSE	FALSE	FALSE	FALSE	TRUE	FALSE	FALSE	FALSE	FALSE	Black/African American Non-Hispanic		$50,000 to $74,999	College: 1-3 years or technical school training	2
286	485	TRUE	FALSE	FALSE	FALSE	FALSE	FALSE	TRUE	FALSE	FALSE	Other	Automated phone call from the school; TV/local news; Letter from the school	FALSE	FALSE	FALSE	FALSE	FALSE	FALSE	FALSE	TRUE	FALSE	FALSE	Do not know/not sure	Yes	20	No	My child(ren) do(es) not receive special education	No	FALSE	FALSE	TRUE	FALSE	TRUE	FALSE	Major problem	FALSE	FALSE	TRUE	FALSE	FALSE	FALSE	FALSE	FALSE	FALSE	Asian		Less than $15,000	Grade 12 or GED (high school graduate)	1
286	488	FALSE	FALSE	FALSE	FALSE	FALSE	FALSE	TRUE	FALSE	FALSE	Other	Text message through text messaging service	FALSE	FALSE	TRUE	FALSE	FALSE	FALSE	FALSE	FALSE	FALSE	FALSE	No	No		My child is not enrolled in the free/reduced lunch program	My child(ren) do(es) not receive special education	No	FALSE	FALSE	FALSE	FALSE	FALSE	TRUE	Major problem	FALSE	FALSE	FALSE	FALSE	TRUE	FALSE	FALSE	FALSE	FALSE	White Non-Hispanic		Greater than or equal to $75,000	College: 1-3 years or technical school training	3
286	489	FALSE	FALSE	FALSE	FALSE	FALSE	FALSE	TRUE	FALSE	FALSE	Automated phone call from the school		TRUE	FALSE	FALSE	FALSE	FALSE	FALSE	FALSE	FALSE	FALSE	FALSE	No	No		My child is not enrolled in the free/reduced lunch program	My child(ren) do(es) not receive special education	Do not know/not sure	FALSE	FALSE	FALSE	FALSE	FALSE	TRUE	Not a problem	TRUE	FALSE	FALSE	FALSE	FALSE	FALSE	FALSE	FALSE	FALSE	Black/African American Non-Hispanic		$25,000 to $34,999	College: 1-3 years or technical school training	1
286	490	FALSE	FALSE	FALSE	TRUE	FALSE	FALSE	FALSE	FALSE	FALSE	Other	Automated phone call from the school; Email from the school	FALSE	TRUE	TRUE	FALSE	FALSE	FALSE	FALSE	FALSE	FALSE	FALSE	No	Yes	500	No	My child(ren) do(es) not receive special education	Do not know/not sure	FALSE	FALSE	TRUE	FALSE	TRUE	FALSE	Major problem	TRUE	FALSE	FALSE	FALSE	FALSE	FALSE	FALSE	FALSE	FALSE	Other	White Non-Hispanic;Native American Indian/Alaska N	$50,000 to $74,999	College: 4 years or more (college graduate)	2
286	491	FALSE	FALSE	FALSE	FALSE	FALSE	FALSE	TRUE	FALSE	FALSE	Phone call or text message from your child		FALSE	FALSE	FALSE	FALSE	FALSE	FALSE	FALSE	FALSE	FALSE	FALSE	No	No		No	My child(ren) do(es) not receive special education	No	TRUE	FALSE	TRUE	FALSE	TRUE	FALSE	Major problem	FALSE	FALSE	FALSE	FALSE	TRUE	FALSE	FALSE	FALSE	FALSE	White Non-Hispanic		$50,000 to $74,999	Grade 12 or GED (high school graduate)	2
286	492	FALSE	TRUE	FALSE	FALSE	FALSE	FALSE	FALSE	FALSE	FALSE	Automated phone call from the school		FALSE	FALSE	TRUE	FALSE	FALSE	FALSE	FALSE	FALSE	FALSE	FALSE	No	No		No	My child(ren) do(es) not receive special education	Do not know/not sure	FALSE	FALSE	FALSE	FALSE	TRUE	FALSE	Not a problem	TRUE	FALSE	FALSE	FALSE	FALSE	FALSE	FALSE	FALSE	FALSE	Asian		Greater than or equal to $75,000	Grade 12 or GED (high school graduate)	3
286	494	FALSE	FALSE	FALSE	FALSE	TRUE	FALSE	FALSE	FALSE	FALSE	Other	Automated phone call from the school; Phone call or text message from your child	FALSE	TRUE	TRUE	FALSE	FALSE	TRUE	FALSE	FALSE	FALSE	FALSE	Do not know/not sure	Yes	120	No	Do not know/not sure	Yes	FALSE	FALSE	FALSE	FALSE	FALSE	TRUE	Not a problem	FALSE	FALSE	FALSE	FALSE	TRUE	FALSE	FALSE	FALSE	FALSE	Asian		Prefer not to answer	Grade 12 or GED (high school graduate)	1
286	497	FALSE	FALSE	FALSE	TRUE	FALSE	FALSE	TRUE	FALSE	FALSE	Other	TV/local news; Internet/School's website; Email from the school; Letter from the school	TRUE	FALSE	TRUE	FALSE	FALSE	FALSE	FALSE	FALSE	FALSE	FALSE	No	No		Yes	My child(ren) do(es) not receive special education	No	FALSE	FALSE	FALSE	FALSE	FALSE	TRUE	Not a problem	TRUE	FALSE	FALSE	FALSE	TRUE	FALSE	FALSE	FALSE	FALSE	White Non-Hispanic		$35,000 to $49,999	Graduate or professional school (1 year or more)	1
286	498	FALSE	FALSE	FALSE	FALSE	TRUE	TRUE	TRUE	FALSE	FALSE	Automated phone call from the school		FALSE	FALSE	TRUE	FALSE	FALSE	FALSE	TRUE	TRUE	FALSE	FALSE	Do not know/not sure	No		My child is not enrolled in the free/reduced lunch program	My child(ren) do(es) not receive special education	No	TRUE	FALSE	FALSE	FALSE	TRUE	FALSE	Medium/Moderate problem	TRUE	FALSE	FALSE	FALSE	FALSE	FALSE	FALSE	TRUE	FALSE	Asian		Greater than or equal to $75,000	Graduate or professional school (1 year or more)	3
286	500	TRUE	FALSE	FALSE	TRUE	TRUE	TRUE	TRUE	FALSE	FALSE	TV/local news		FALSE	FALSE	TRUE	FALSE	FALSE	FALSE	FALSE	FALSE	FALSE	FALSE	No	Yes	500	No	Do not know/not sure	Yes	TRUE	FALSE	FALSE	FALSE	TRUE	FALSE	Major problem	FALSE	FALSE	FALSE	FALSE	FALSE	FALSE	FALSE	TRUE	FALSE	White Non-Hispanic		$50,000 to $74,999	Graduate or professional school (1 year or more)	1
286	514	FALSE	FALSE	FALSE	FALSE	FALSE	FALSE	TRUE	TRUE	FALSE	Other	Email from the school;Internet/School's website;Radio;TV/local news	FALSE	FALSE	FALSE	FALSE	FALSE	FALSE	FALSE	FALSE	FALSE	FALSE	No	No		Prefer not to answer	My child(ren) do(es) not receive special education	Do not know/not sure	FALSE	FALSE	FALSE	FALSE	FALSE	TRUE	Not a problem	FALSE	FALSE	FALSE	FALSE	FALSE	FALSE	FALSE	FALSE	TRUE	White Non-Hispanic		Less than $15,000	Grade 1-8	1
286	530	FALSE	FALSE	FALSE	FALSE	FALSE	FALSE	TRUE	FALSE	FALSE	Phone call or text message from your child		TRUE	FALSE	FALSE	FALSE	FALSE	FALSE	FALSE	FALSE	FALSE	FALSE	No	No		My child is not enrolled in the free/reduced lunch program	No	No	FALSE	FALSE	TRUE	FALSE	FALSE	TRUE	Not a problem	TRUE	FALSE	FALSE	FALSE	TRUE	FALSE	FALSE	FALSE	FALSE	White Non-Hispanic		$25,000 to $34,999	Grade 12 or GED (high school graduate)	1
286	532	FALSE	FALSE	FALSE	FALSE	TRUE	TRUE	TRUE	FALSE	FALSE	Other	Automated phone call from the school;Phone call or text message from your child	TRUE	FALSE	FALSE	FALSE	FALSE	FALSE	FALSE	FALSE	FALSE	FALSE	No	No		No	My child(ren) do(es) not receive special education	Do not know/not sure	FALSE	FALSE	TRUE	FALSE	TRUE	FALSE	Medium/Moderate problem	FALSE	FALSE	FALSE	FALSE	TRUE	FALSE	FALSE	FALSE	FALSE	Asian		Prefer not to answer	Prefer not to answer	2
286	533	FALSE	FALSE	FALSE	FALSE	TRUE	FALSE	TRUE	FALSE	FALSE	Other	Autho phone call, Letter from school, internet	TRUE	FALSE	FALSE	FALSE	FALSE	FALSE	FALSE	FALSE	FALSE	FALSE	No	No		No	My child(ren) do(es) not receive special education	Do not know/not sure	FALSE	FALSE	TRUE	FALSE	FALSE	TRUE	Not a problem	TRUE	FALSE	FALSE	FALSE	FALSE	FALSE	FALSE	FALSE	FALSE	White Non-Hispanic		$50,000 to $74,999	Grade 12 or GED (high school graduate)	2
286	535	FALSE	FALSE	FALSE	FALSE	FALSE	FALSE	TRUE	FALSE	FALSE	Automated phone call from the school		FALSE	FALSE	FALSE	FALSE	FALSE	FALSE	FALSE	TRUE	FALSE	FALSE	No	Yes	300	Prefer not to answer	My child(ren) do(es) not receive special education	No	FALSE	FALSE	TRUE	FALSE	TRUE	FALSE	Minor problem	TRUE	FALSE	FALSE	FALSE	FALSE	FALSE	FALSE	FALSE	FALSE	White Non-Hispanic		$35,000 to $49,999	College: 1-3 years or technical school training	3
286	537	FALSE	FALSE	FALSE	TRUE	TRUE	FALSE	FALSE	FALSE	FALSE	Other	Automated phone call from the school;Phone call or text message from your child	TRUE	FALSE	FALSE	FALSE	FALSE	FALSE	FALSE	FALSE	FALSE	FALSE	No	No		Prefer not to answer	My child(ren) do(es) not receive special education	Do not know/not sure	FALSE	FALSE	FALSE	FALSE	TRUE	FALSE	Not a problem	FALSE	TRUE	FALSE	FALSE	FALSE	FALSE	FALSE	FALSE	FALSE	Asian		$35,000 to $49,999	Grade 12 or GED (high school graduate)	2
286	539	FALSE	FALSE	FALSE	FALSE	FALSE	FALSE	TRUE	FALSE	FALSE	Automated phone call from the school		TRUE	FALSE	FALSE	FALSE	FALSE	FALSE	FALSE	FALSE	FALSE	FALSE	No	Yes	300	No	My child(ren) do(es) not receive special education	No	FALSE	FALSE	TRUE	FALSE	TRUE	FALSE	Do not know/Not sure	TRUE	FALSE	FALSE	FALSE	FALSE	FALSE	FALSE	FALSE	FALSE	White Non-Hispanic		$35,000 to $49,999	College: 1-3 years or technical school training	2
286	543	TRUE	FALSE	FALSE	FALSE	FALSE	FALSE	TRUE	FALSE	FALSE	Other	Automated phone call from the school;Internet/School's website;TV/local news	FALSE	FALSE	FALSE	FALSE	FALSE	FALSE	TRUE	FALSE	FALSE	FALSE	No	Yes		Yes	My child(ren) do(es) not receive special education	No	FALSE	FALSE	TRUE	FALSE	TRUE	FALSE	Major problem	FALSE	FALSE	FALSE	FALSE	FALSE	FALSE	FALSE	TRUE	FALSE	Black/African American Non-Hispanic		$25,000 to $34,999	Graduate or professional school (1 year or more)	2
286	544	FALSE	FALSE	FALSE	TRUE	FALSE	FALSE	FALSE	FALSE	FALSE	Other	Phone call or text message from your child;Letter from the school	FALSE	FALSE	FALSE	FALSE	TRUE	FALSE	FALSE	FALSE	FALSE	FALSE	Yes	Yes	250	No	My child(ren) do(es) not receive special education	Yes	FALSE	FALSE	FALSE	FALSE	FALSE	TRUE	Major problem	FALSE	FALSE	FALSE	TRUE	FALSE	TRUE	FALSE	FALSE	FALSE	Asian		$25,000 to $34,999	Grade 12 or GED (high school graduate)	2
286	546	TRUE	FALSE	FALSE	TRUE	FALSE	FALSE	TRUE	FALSE	FALSE	Automated phone call from the school		TRUE	FALSE	FALSE	FALSE	FALSE	FALSE	FALSE	FALSE	FALSE	FALSE	Do not know/not sure	No		No	My child(ren) do(es) not receive special education	Do not know/not sure	FALSE	FALSE	FALSE	FALSE	FALSE	TRUE	Not a problem	TRUE	FALSE	FALSE	FALSE	FALSE	FALSE	FALSE	FALSE	FALSE	White Non-Hispanic		$35,000 to $49,999	College: 4 years or more (college graduate)	3
286	548	FALSE	FALSE	FALSE	FALSE	FALSE	FALSE	TRUE	FALSE	FALSE	TV/local news		TRUE	FALSE	FALSE	FALSE	FALSE	FALSE	FALSE	FALSE	FALSE	FALSE	No	No		My child is not enrolled in the free/reduced lunch program	My child(ren) do(es) not receive special education	Do not know/not sure	FALSE	FALSE	FALSE	FALSE	TRUE	FALSE	Not a problem	FALSE	FALSE	FALSE	FALSE	TRUE	FALSE	FALSE	FALSE	FALSE	White Non-Hispanic		$35,000 to $49,999	College: 1-3 years or technical school training	2
286	550	FALSE	FALSE	FALSE	TRUE	FALSE	FALSE	FALSE	FALSE	FALSE	Phone call or text message from your child		TRUE	FALSE	FALSE	FALSE	FALSE	FALSE	FALSE	FALSE	FALSE	FALSE	No	No		No	Do not know/not sure	Yes	FALSE	FALSE	FALSE	FALSE	FALSE	TRUE	Not a problem	TRUE	FALSE	FALSE	FALSE	FALSE	FALSE	FALSE	FALSE	FALSE	Other	Black & Native America Indian/Alaska Native	$25,000 to $34,999	College: 4 years or more (college graduate)	2
286	551	FALSE	FALSE	FALSE	FALSE	TRUE	FALSE	FALSE	FALSE	FALSE	Automated phone call from the school		FALSE	TRUE	FALSE	FALSE	FALSE	FALSE	FALSE	FALSE	FALSE	FALSE	No	No		No		No	FALSE	FALSE	FALSE	FALSE	FALSE	TRUE	Not a problem	TRUE	FALSE	FALSE	FALSE	TRUE	FALSE	FALSE	FALSE	FALSE	White Non-Hispanic		Greater than or equal to $75,000	College: 1-3 years or technical school training	1
286	554	FALSE	TRUE	FALSE	FALSE	FALSE	FALSE	FALSE	TRUE	FALSE	Other	Automated phone call from the school;Phone call or text message from your child	FALSE	FALSE	TRUE	FALSE	FALSE	TRUE	FALSE	FALSE	FALSE	FALSE	No	Yes	125	Yes	My child(ren) do(es) not receive special education	No	TRUE	TRUE	TRUE	TRUE	TRUE	FALSE	Major problem	TRUE	FALSE	FALSE	TRUE	TRUE	FALSE	FALSE	FALSE	FALSE	White Non-Hispanic		$25,000 to $34,999	College: 1-3 years or technical school training	1
286	557	FALSE	FALSE	FALSE	FALSE	FALSE	FALSE	TRUE	FALSE	FALSE	Other	Automated phone call from the school; TV/local news	FALSE	FALSE	FALSE	FALSE	TRUE	FALSE	FALSE	FALSE	FALSE	FALSE	No	No		No	My child(ren) do(es) not receive special education	No	FALSE	FALSE	FALSE	FALSE	FALSE	TRUE	Major problem	FALSE	FALSE	FALSE	FALSE	TRUE	FALSE	FALSE	FALSE	FALSE	White Non-Hispanic		$50,000 to $74,999	Grade 12 or GED (high school graduate)	2
286	563	FALSE	FALSE	FALSE	FALSE	FALSE	FALSE	TRUE	TRUE	FALSE	Other	Phone call or text message from your child;Email from the school;Letter from the school	FALSE	FALSE	FALSE	FALSE	FALSE	FALSE	FALSE	TRUE	FALSE	FALSE	Do not know/not sure	Yes	500	Prefer not to answer		Yes	TRUE	FALSE	FALSE	FALSE	FALSE	FALSE	Major problem	FALSE	FALSE	FALSE	FALSE	FALSE	FALSE	FALSE	FALSE	FALSE	Black/African American Non-Hispanic		Prefer not to answer	Prefer not to answer	1
286	565	FALSE	FALSE	FALSE	FALSE	FALSE	FALSE	TRUE	FALSE	FALSE	Letter from the school	tv/local news	TRUE	FALSE	FALSE	FALSE	FALSE	FALSE	FALSE	FALSE	FALSE	FALSE	Do not know/not sure	No		No	My child(ren) do(es) not receive special education	No	FALSE	FALSE	FALSE	FALSE	FALSE	TRUE	Not a problem	TRUE	FALSE	FALSE	FALSE	TRUE	FALSE	FALSE	FALSE	FALSE	White Non-Hispanic		Prefer not to answer	Grade 12 or GED (high school graduate)	1
286	568	FALSE	FALSE	FALSE	TRUE	TRUE	TRUE	TRUE	FALSE	FALSE	Other	letter from school, Radio, TV	FALSE	FALSE	FALSE	FALSE	FALSE	FALSE	FALSE	FALSE	FALSE	FALSE	No	No		No	My child(ren) do(es) not receive special education	Yes	FALSE	FALSE	FALSE	FALSE	FALSE	TRUE	Not a problem	TRUE	FALSE	FALSE	FALSE	FALSE	FALSE	FALSE	FALSE	FALSE	White Non-Hispanic		Greater than or equal to $75,000	Graduate or professional school (1 year or more)	2
286	571	FALSE	FALSE	FALSE	TRUE	FALSE	FALSE	TRUE	FALSE	FALSE	Other	Automated phone call from the school;Letter from the school;TV/local news	FALSE	FALSE	FALSE	FALSE	TRUE	FALSE	FALSE	FALSE	FALSE	FALSE	No	No		Prefer not to answer	My child(ren) do(es) not receive special education	No	FALSE	FALSE	FALSE	FALSE	FALSE	FALSE		TRUE	FALSE	FALSE	FALSE	TRUE	FALSE	FALSE	FALSE	FALSE	Asian		Prefer not to answer	College: 4 years or more (college graduate)	1
286	574	FALSE	FALSE	FALSE	FALSE	FALSE	FALSE	TRUE	FALSE	FALSE	Other	phone call or txt message, TV/local news	FALSE	FALSE	TRUE	FALSE	FALSE	FALSE	FALSE	FALSE	FALSE	FALSE	No	Yes	300	My child is not enrolled in the free/reduced lunch program	My child(ren) do(es) not receive special education	No	FALSE	FALSE	FALSE	FALSE	TRUE	FALSE	Medium/Moderate problem	FALSE	FALSE	FALSE	FALSE	TRUE	FALSE	FALSE	FALSE	FALSE	Native America Indian/Alaska Native		$35,000 to $49,999	College: 1-3 years or technical school training	2
286	575	FALSE	FALSE	FALSE	TRUE	FALSE	FALSE	FALSE	FALSE	FALSE	Other	Email from the school;Internet/School's website;TV/local news	FALSE	TRUE	FALSE	FALSE	FALSE	FALSE	FALSE	FALSE	FALSE	FALSE	No	Yes		My child is not enrolled in the free/reduced lunch program	My child(ren) do(es) not receive special education	No	FALSE	FALSE	TRUE	FALSE	FALSE	FALSE	Medium/Moderate problem	TRUE	FALSE	FALSE	FALSE	TRUE	FALSE	FALSE	FALSE	FALSE	White Non-Hispanic		Greater than or equal to $75,000	Graduate or professional school (1 year or more)	2
286	576	FALSE	FALSE	FALSE	FALSE	FALSE	FALSE	FALSE	TRUE	FALSE	Automated phone call from the school		FALSE	FALSE	FALSE	FALSE	FALSE	FALSE	FALSE	FALSE	FALSE	FALSE	No	No		My child is not enrolled in the free/reduced lunch program	My child(ren) do(es) not receive special education	Do not know/not sure	FALSE	FALSE	TRUE	FALSE	TRUE	FALSE	Not a problem	TRUE	FALSE	FALSE	FALSE	FALSE	FALSE	FALSE	FALSE	FALSE	White Non-Hispanic		$35,000 to $49,999	Grade 9-11	1
286	577	FALSE	FALSE	FALSE	FALSE	FALSE	FALSE	TRUE	FALSE	FALSE	Automated phone call from the school		FALSE	FALSE	FALSE	FALSE	FALSE	FALSE	FALSE	FALSE	FALSE	TRUE	No	No		My child is not enrolled in the free/reduced lunch program	Do not know/not sure	Do not know/not sure	FALSE	FALSE	FALSE	FALSE	FALSE	TRUE	Do not know/Not sure	FALSE	TRUE	FALSE	FALSE	FALSE	FALSE	FALSE	FALSE	FALSE	Native Hawaiian/Pacific Islander		$25,000 to $34,999	College: 4 years or more (college graduate)	2
286	578	FALSE	FALSE	FALSE	FALSE	FALSE	FALSE	TRUE	FALSE	FALSE	Automated phone call from the school		FALSE	FALSE	FALSE	FALSE	FALSE	FALSE	FALSE	FALSE	FALSE	FALSE	No	No		My child is not enrolled in the free/reduced lunch program	My child(ren) do(es) not receive special education	Do not know/not sure	FALSE	FALSE	FALSE	FALSE	FALSE	TRUE	Not a problem	FALSE	FALSE	FALSE	FALSE	TRUE	FALSE	FALSE	FALSE	FALSE	White Non-Hispanic		$15,000 to $24,999	Grade 12 or GED (high school graduate)	1
286	590	FALSE	FALSE	FALSE	TRUE	FALSE	FALSE	TRUE	FALSE	FALSE	Automated phone call from the school		FALSE	FALSE	FALSE	FALSE	FALSE	FALSE	FALSE	FALSE	FALSE	FALSE	No	Yes	150	Prefer not to answer	My child(ren) do(es) not receive special education	No	TRUE	FALSE	FALSE	FALSE	FALSE	FALSE	Minor problem	FALSE	TRUE	FALSE	FALSE	FALSE	FALSE	FALSE	FALSE	FALSE	Black/African American Non-Hispanic		$15,000 to $24,999	College: 1-3 years or technical school training	2
286	593	FALSE	FALSE	FALSE	FALSE	FALSE	FALSE	TRUE	FALSE	FALSE	Automated phone call from the school		TRUE	FALSE	FALSE	FALSE	FALSE	FALSE	FALSE	TRUE	FALSE	FALSE	No	Yes	300	Yes	No	No	TRUE	TRUE	FALSE	TRUE	TRUE	FALSE	Major problem	FALSE	FALSE	FALSE	FALSE	FALSE	FALSE	FALSE	FALSE	TRUE	White Non-Hispanic		Less than $15,000	College: 1-3 years or technical school training	2
286	597	FALSE	FALSE	FALSE	FALSE	FALSE	FALSE	TRUE	FALSE	FALSE	Phone call or text message from your child		FALSE	FALSE	FALSE	FALSE	FALSE	FALSE	FALSE	TRUE	FALSE	FALSE	No	No		No	Do not know/not sure	No	FALSE	FALSE	FALSE	FALSE	FALSE	TRUE	Not a problem	TRUE	FALSE	FALSE	FALSE	FALSE	FALSE	FALSE	FALSE	FALSE	White Non-Hispanic		Less than $15,000	College: 1-3 years or technical school training	2
286	605	FALSE	TRUE	FALSE	FALSE	TRUE	FALSE	FALSE	FALSE	FALSE	Automated phone call from the school		FALSE	FALSE	TRUE	TRUE	FALSE	FALSE	FALSE	FALSE	FALSE	FALSE	Do not know/not sure	Yes	150	Yes	My child(ren) do(es) not receive special education	Do not know/not sure	FALSE	FALSE	TRUE	TRUE	FALSE	FALSE	Medium/Moderate problem	FALSE	FALSE	TRUE	FALSE	FALSE	FALSE	FALSE	FALSE	FALSE	White Non-Hispanic		$25,000 to $34,999	College: 1-3 years or technical school training	3
286	614	FALSE	FALSE	FALSE	FALSE	FALSE	FALSE	FALSE	FALSE	TRUE	Phone call or text message from your child		FALSE	FALSE	FALSE	FALSE	TRUE	FALSE	FALSE	FALSE	FALSE	FALSE	No	No		No	No		TRUE	FALSE	TRUE	FALSE	TRUE	FALSE	Medium/Moderate problem	TRUE	FALSE	FALSE	FALSE	TRUE	FALSE	FALSE	FALSE	FALSE	White Non-Hispanic		$25,000 to $34,999	Grade 12 or GED (high school graduate)	1
286	644	FALSE	FALSE	FALSE	TRUE	TRUE	TRUE	TRUE	FALSE	FALSE	Other	Automated phone call from the school;Letter from the school;Internet/School's website;Radio;TV/local news	FALSE	FALSE	FALSE	FALSE	FALSE	FALSE	FALSE	FALSE	FALSE	FALSE	No	No		No	My child(ren) do(es) not receive special education	No	FALSE	FALSE	FALSE	FALSE	FALSE	TRUE	Not a problem	TRUE	FALSE	FALSE	FALSE	FALSE	FALSE	FALSE	FALSE	FALSE	White Non-Hispanic		Greater than or equal to $75,000	Graduate or professional school (1 year or more)	2
286	647	FALSE	FALSE	FALSE	TRUE	FALSE	FALSE	FALSE	FALSE	FALSE	Phone call or text message from your child		FALSE	FALSE	FALSE	FALSE	FALSE	FALSE	FALSE	FALSE	FALSE	FALSE	No	No		Yes	No	No	FALSE	TRUE	FALSE	FALSE	FALSE	FALSE	Major problem	TRUE	FALSE	FALSE	FALSE	FALSE	FALSE	FALSE	FALSE	FALSE	Black/African American Non-Hispanic		$25,000 to $34,999	Grade 9-11	3
286	651	FALSE	FALSE	FALSE	FALSE	FALSE	FALSE	FALSE	FALSE	TRUE	Automated phone call from the school		FALSE	FALSE	FALSE	FALSE	TRUE	FALSE	FALSE	FALSE	FALSE	FALSE	No	No		No	Do not know/not sure	No	FALSE	FALSE	FALSE	FALSE	FALSE	TRUE	Do not know/Not sure	FALSE	FALSE	FALSE	FALSE	TRUE	FALSE	FALSE	FALSE	FALSE	White Non-Hispanic		Prefer not to answer	College: 4 years or more (college graduate)	1
286	655	FALSE	FALSE	FALSE	FALSE	FALSE	FALSE	TRUE	TRUE	FALSE	Other	Email from the school, TV/local news	TRUE	FALSE	FALSE	FALSE	FALSE	FALSE	FALSE	FALSE	FALSE	FALSE	No	No		Yes	My child(ren) do(es) not receive special education	No	FALSE	FALSE	TRUE	TRUE	TRUE	FALSE	Major problem	FALSE	FALSE	FALSE	FALSE	FALSE	FALSE	FALSE	FALSE	FALSE	White Non-Hispanic		$15,000 to $24,999	Grade 12 or GED (high school graduate)	1
286	657	TRUE	TRUE	FALSE	FALSE	FALSE	FALSE	FALSE	TRUE	FALSE	Other	auto phone call, phone call or txt msg from your child	FALSE	FALSE	FALSE	FALSE	FALSE	FALSE	FALSE	FALSE	FALSE	FALSE	No	Yes		My child is not enrolled in the free/reduced lunch program	My child(ren) do(es) not receive special education	No	FALSE	FALSE	FALSE	FALSE	FALSE	TRUE	Not a problem	TRUE	FALSE	FALSE	FALSE	TRUE	TRUE	FALSE	TRUE	FALSE	White Non-Hispanic		Greater than or equal to $75,000	College: 1-3 years or technical school training	2
286	659	TRUE	FALSE	FALSE	FALSE	FALSE	FALSE	FALSE	FALSE	FALSE	Automated phone call from the school		FALSE	FALSE	FALSE	FALSE	FALSE	FALSE	FALSE	FALSE	TRUE	FALSE	No	No		No	Do not know/not sure	No	FALSE	FALSE	FALSE	FALSE	FALSE	TRUE	Minor problem	TRUE	FALSE	FALSE	FALSE	TRUE	FALSE	FALSE	FALSE	FALSE	Hispanic/Latino		$25,000 to $34,999	College: 1-3 years or technical school training	2
286	665	TRUE	TRUE	TRUE	TRUE	FALSE	FALSE	TRUE	FALSE	FALSE	Automated phone call from the school		FALSE	FALSE	FALSE	FALSE	FALSE	TRUE	FALSE	FALSE	FALSE	FALSE	Do not know/not sure	Yes		No	No	No	FALSE	FALSE	TRUE	FALSE	FALSE	FALSE	Major problem	FALSE	FALSE	FALSE	FALSE	FALSE	FALSE	FALSE	FALSE	FALSE	Hispanic/Latino		$25,000 to $34,999	College: 1-3 years or technical school training	2
286	671	FALSE	FALSE	FALSE	FALSE	FALSE	FALSE	TRUE	FALSE	FALSE	TV/local news		FALSE	FALSE	FALSE	FALSE	FALSE	FALSE	FALSE	FALSE	FALSE	FALSE	No	No		My child is not enrolled in the free/reduced lunch program	My child(ren) do(es) not receive special education	Do not know/not sure	FALSE	FALSE	FALSE	FALSE	FALSE	FALSE	Medium/Moderate problem	FALSE	FALSE	FALSE	FALSE	FALSE	FALSE	FALSE	TRUE	FALSE	White Non-Hispanic		Prefer not to answer	Prefer not to answer	1
286	678	FALSE	FALSE	FALSE	FALSE	FALSE	FALSE	TRUE	FALSE	FALSE	Automated phone call from the school		FALSE	FALSE	FALSE	FALSE	FALSE	FALSE	FALSE	FALSE	TRUE	FALSE	Do not know/not sure	No		No	My child(ren) do(es) not receive special education	No	FALSE	FALSE	FALSE	FALSE	TRUE	FALSE	Major problem	TRUE	FALSE	FALSE	FALSE	FALSE	FALSE	FALSE	FALSE	FALSE	White Non-Hispanic		Less than $15,000	Grade 12 or GED (high school graduate)	2
286	679	TRUE	FALSE	FALSE	FALSE	FALSE	FALSE	TRUE	FALSE	FALSE	Automated phone call from the school		FALSE	FALSE	FALSE	FALSE	FALSE	FALSE	FALSE	FALSE	TRUE	FALSE	Do not know/not sure	No		No	My child(ren) do(es) not receive special education	No	FALSE	FALSE	TRUE	FALSE	TRUE	FALSE	Major problem	FALSE	TRUE	FALSE	FALSE	FALSE	FALSE	FALSE	TRUE	FALSE	White Non-Hispanic		$15,000 to $24,999	College: 1-3 years or technical school training	3
286	685	FALSE	FALSE	FALSE	TRUE	FALSE	FALSE	TRUE	FALSE	FALSE	Other	Automated phone call from the school;Phone call or text message from your child;Email from the school	FALSE	FALSE	FALSE	FALSE	FALSE	FALSE	FALSE	FALSE	TRUE	FALSE	No	Yes	150	Yes	My child(ren) do(es) not receive special education	No	FALSE	FALSE	TRUE	FALSE	TRUE	FALSE	Medium/Moderate problem	TRUE	FALSE	FALSE	FALSE	FALSE	FALSE	FALSE	FALSE	FALSE	Other	Black & Asian	$35,000 to $49,999	College: 1-3 years or technical school training	2
286	703	FALSE	FALSE	FALSE	FALSE	FALSE	FALSE	TRUE	FALSE	FALSE	Automated phone call from the school		FALSE	FALSE	TRUE	FALSE	FALSE	FALSE	FALSE	FALSE	FALSE	FALSE	No	No		Yes	My child(ren) do(es) not receive special education	Do not know/not sure	FALSE	FALSE	FALSE	TRUE	FALSE	TRUE	Medium/Moderate problem	FALSE	FALSE	FALSE	FALSE	TRUE	TRUE	TRUE	FALSE	FALSE	White Non-Hispanic		Prefer not to answer	College: 1-3 years or technical school training	2
286	706	FALSE	FALSE	FALSE	FALSE	FALSE	FALSE	FALSE	FALSE	TRUE	Other	Automated phone call from the school;TV/local news	TRUE	FALSE	FALSE	FALSE	FALSE	FALSE	FALSE	FALSE	TRUE	FALSE	Do not know/not sure	Yes	350	No	My child(ren) do(es) not receive special education	Do not know/not sure	FALSE	FALSE	FALSE	FALSE	TRUE	FALSE	Do not know/Not sure	TRUE	FALSE	FALSE	FALSE	TRUE	FALSE	FALSE	FALSE	FALSE	White Non-Hispanic		$15,000 to $24,999	Graduate or professional school (1 year or more)	5
286	719	TRUE	FALSE	FALSE	FALSE	FALSE	FALSE	FALSE	FALSE	FALSE	Automated phone call from the school		FALSE	FALSE	TRUE	FALSE	FALSE	FALSE	FALSE	FALSE	FALSE	FALSE	No	No		No	My child(ren) do(es) not receive special education	No	FALSE	FALSE	FALSE	FALSE	FALSE	TRUE	Major problem	FALSE	FALSE	FALSE	TRUE	TRUE	FALSE	FALSE	FALSE	FALSE	White Non-Hispanic		Greater than or equal to $75,000	College: 1-3 years or technical school training	2
286	732	FALSE	FALSE	FALSE	FALSE	FALSE	FALSE	TRUE	FALSE	FALSE	Automated phone call from the school		FALSE	FALSE	FALSE	FALSE	TRUE	FALSE	FALSE	FALSE	FALSE	FALSE	Do not know/not sure	No		My child is not enrolled in the free/reduced lunch program	My child(ren) do(es) not receive special education	Do not know/not sure	FALSE	FALSE	TRUE	FALSE	FALSE	FALSE	Minor problem	FALSE	FALSE	FALSE	FALSE	TRUE	FALSE	FALSE	FALSE	FALSE	White Non-Hispanic		Greater than or equal to $75,000	Graduate or professional school (1 year or more)	2
286	747	FALSE	FALSE	FALSE	FALSE	TRUE	FALSE	FALSE	TRUE	FALSE	Automated phone call from the school		TRUE	FALSE	FALSE	FALSE	FALSE	FALSE	FALSE	FALSE	FALSE	FALSE	No	Yes	100	No	My child(ren) do(es) not receive special education	No	FALSE	FALSE	FALSE	FALSE	TRUE	FALSE	Do not know/Not sure	TRUE	FALSE	FALSE	FALSE	FALSE	FALSE	FALSE	FALSE	FALSE	Asian		$35,000 to $49,999	College: 1-3 years or technical school training	1
287	21	FALSE	FALSE	FALSE	FALSE	TRUE	FALSE	FALSE	FALSE	FALSE	Other	Internet/School's website;Radio;TV/local news	FALSE	FALSE	FALSE	FALSE	TRUE	FALSE	FALSE	TRUE	FALSE	FALSE	No	No		No	My child(ren) do(es) not receive special education	No	TRUE	FALSE	FALSE	FALSE	FALSE	FALSE	Major problem	FALSE	FALSE	FALSE	FALSE	TRUE	FALSE	FALSE	FALSE	FALSE	White Non-Hispanic		Greater than or equal to $75,000	College: 4 years or more (college graduate)	1
287	28	FALSE	FALSE	FALSE	TRUE	FALSE	FALSE	FALSE	FALSE	FALSE	Other	Automated phone call from the school;Letter from the school	FALSE	FALSE	TRUE	FALSE	FALSE	FALSE	FALSE	FALSE	FALSE	FALSE	No	No		My child is not enrolled in the free/reduced lunch program	My child(ren) do(es) not receive special education	No	FALSE	FALSE	TRUE	FALSE	FALSE	FALSE	Major problem	FALSE	FALSE	FALSE	FALSE	FALSE	FALSE	FALSE	FALSE	TRUE	Black/African American Non-Hispanic		Greater than or equal to $75,000	College: 1-3 years or technical school training	1
287	33	FALSE	FALSE	FALSE	TRUE	FALSE	FALSE	FALSE	FALSE	FALSE	Email from the school	Letter from School	FALSE	FALSE	FALSE	FALSE	TRUE	FALSE	FALSE	FALSE	FALSE	FALSE	No	Yes	250	No	My child(ren) do(es) not receive special education	No	FALSE	TRUE	FALSE	FALSE	FALSE	FALSE	Major problem	FALSE	FALSE	FALSE	FALSE	TRUE	FALSE	TRUE	FALSE	FALSE	White Non-Hispanic		$25,000 to $34,999	College: 1-3 years or technical school training	2
287	54	FALSE	FALSE	FALSE	FALSE	FALSE	FALSE	TRUE	FALSE	FALSE	Automated phone call from the school		FALSE	FALSE	FALSE	FALSE	FALSE	FALSE	FALSE	FALSE	TRUE	FALSE	Do not know/not sure	No		No	No	Do not know/not sure	FALSE	FALSE	FALSE	FALSE	FALSE	TRUE	Major problem	FALSE	FALSE	FALSE	FALSE	TRUE	FALSE	FALSE	FALSE	FALSE	Black/African American Non-Hispanic		$25,000 to $34,999	Grade 12 or GED (high school graduate)	3
287	68	FALSE	TRUE	FALSE	FALSE	FALSE	FALSE	TRUE	FALSE	FALSE	Automated phone call from the school		TRUE	FALSE	FALSE	FALSE	FALSE	FALSE	FALSE	FALSE	FALSE	FALSE	No	No		No	My child(ren) do(es) not receive special education	No	FALSE	FALSE	FALSE	FALSE	FALSE	TRUE	Medium/Moderate problem	TRUE	FALSE	FALSE	FALSE	FALSE	FALSE	FALSE	FALSE	FALSE	Black/African American Non-Hispanic		$25,000 to $34,999	College: 1-3 years or technical school training	1
287	69	FALSE	FALSE	FALSE	FALSE	FALSE	FALSE	TRUE	FALSE	FALSE	Automated phone call from the school		TRUE	FALSE	FALSE	FALSE	FALSE	FALSE	FALSE	FALSE	FALSE	FALSE	No	No		My child is not enrolled in the free/reduced lunch program	My child(ren) do(es) not receive special education	No	FALSE	FALSE	FALSE	FALSE	FALSE	TRUE	Not a problem	TRUE	FALSE	FALSE	FALSE	FALSE	FALSE	FALSE	FALSE	FALSE	White Non-Hispanic		$50,000 to $74,999	College: 4 years or more (college graduate)	1
287	77	FALSE	FALSE	FALSE	FALSE	FALSE	FALSE	TRUE	FALSE	FALSE	Other	Automated phone call from the school;Internet/School's website;Radio;TV/local news	FALSE	FALSE	TRUE	FALSE	TRUE	FALSE	FALSE	FALSE	FALSE	FALSE	Do not know/not sure	Yes		My child is not enrolled in the free/reduced lunch program	Do not know/not sure	Do not know/not sure	FALSE	FALSE	FALSE	FALSE	FALSE	TRUE	Not a problem	TRUE	FALSE	FALSE	FALSE	TRUE	FALSE	FALSE	FALSE	FALSE	Black/African American Non-Hispanic		Prefer not to answer	College: 1-3 years or technical school training	2
287	79	FALSE	FALSE	FALSE	TRUE	FALSE	FALSE	TRUE	FALSE	FALSE	Other	AUTOMATED PHONE CALL FROM THE SCHOOL, LETTER FROM THE SCHOOL	FALSE	FALSE	FALSE	FALSE	TRUE	TRUE	FALSE	FALSE	FALSE	FALSE	No	No		No	No	No	FALSE	FALSE	FALSE	FALSE	FALSE	TRUE	Not a problem	TRUE	FALSE	FALSE	FALSE	TRUE	FALSE	FALSE	FALSE	FALSE	Black/African American Non-Hispanic		$25,000 to $34,999	College: 4 years or more (college graduate)	2
287	91	FALSE	FALSE	FALSE	FALSE	FALSE	FALSE	FALSE	FALSE	TRUE	Automated phone call from the school		TRUE	FALSE	FALSE	FALSE	FALSE	FALSE	FALSE	FALSE	FALSE	FALSE	No	No		Yes	My child(ren) do(es) not receive special education	No	FALSE	FALSE	FALSE	FALSE	TRUE	FALSE	Not a problem	TRUE	FALSE	FALSE	FALSE	FALSE	FALSE	FALSE	FALSE	FALSE	Black/African American Non-Hispanic		Less than $15,000	College: 1-3 years or technical school training	1
287	113	FALSE	FALSE	FALSE	FALSE	FALSE	FALSE	FALSE	FALSE	TRUE	Phone call or text message from your child		FALSE	FALSE	TRUE	FALSE	TRUE	TRUE	FALSE	FALSE	FALSE	FALSE	No	Yes	35	No	My child(ren) do(es) not receive special education	No	FALSE	TRUE	FALSE	FALSE	FALSE	FALSE	Major problem	FALSE	FALSE	FALSE	FALSE	TRUE	FALSE	FALSE	FALSE	FALSE	Black/African American Non-Hispanic		$35,000 to $49,999	Graduate or professional school (1 year or more)	2
287	114	FALSE	FALSE	FALSE	TRUE	TRUE	FALSE	TRUE	TRUE	FALSE	Other	AUTOMATED PHIONE CALL FROM THE SCHOO, LETTER FROM THE SCHOOL, INTERNET/SCHOOL WEBSITE, TV/LOCAL NEWS	FALSE	FALSE	FALSE	FALSE	FALSE	FALSE	FALSE	FALSE	FALSE	FALSE	No	No		No	My child(ren) do(es) not receive special education	No	FALSE	FALSE	FALSE	FALSE	FALSE	TRUE	Not a problem	FALSE	FALSE	FALSE	FALSE	TRUE	FALSE	FALSE	FALSE	FALSE	White Non-Hispanic		Prefer not to answer	College: 4 years or more (college graduate)	2
287	116	FALSE	FALSE	FALSE	FALSE	FALSE	FALSE	FALSE	FALSE	TRUE	Phone call or text message from your child		FALSE	FALSE	FALSE	FALSE	TRUE	FALSE	FALSE	FALSE	FALSE	FALSE	Do not know/not sure	Yes		Prefer not to answer	Do not know/not sure	Do not know/not sure	TRUE	TRUE	FALSE	FALSE	TRUE	FALSE	Major problem	TRUE	FALSE	FALSE	FALSE	FALSE	FALSE	FALSE	FALSE	FALSE	Black/African American Non-Hispanic		$15,000 to $24,999	Grade 12 or GED (high school graduate)	1
287	117	FALSE	FALSE	FALSE	FALSE	FALSE	FALSE	FALSE	TRUE	FALSE	Phone call or text message from your child	letter from school/tv local news	FALSE	FALSE	FALSE	FALSE	FALSE	FALSE	FALSE	FALSE	FALSE	FALSE	Do not know/not sure	No		Prefer not to answer	Do not know/not sure	Do not know/not sure	FALSE	FALSE	FALSE	FALSE	TRUE	TRUE	Major problem	FALSE	FALSE	FALSE	FALSE	FALSE	FALSE	FALSE	FALSE	TRUE	White Non-Hispanic		$15,000 to $24,999	College: 1-3 years or technical school training	1
287	120	FALSE	FALSE	FALSE	FALSE	FALSE	FALSE	TRUE	FALSE	FALSE	Automated phone call from the school		FALSE	FALSE	FALSE	FALSE	TRUE	FALSE	FALSE	FALSE	FALSE	FALSE	No	No		My child is not enrolled in the free/reduced lunch program	My child(ren) do(es) not receive special education	No	FALSE	FALSE	FALSE	FALSE	TRUE	FALSE	Minor problem	TRUE	FALSE	FALSE	FALSE	TRUE	FALSE	FALSE	FALSE	FALSE	Black/African American Non-Hispanic		$35,000 to $49,999	College: 1-3 years or technical school training	1
287	130	FALSE	FALSE	FALSE	FALSE	FALSE	FALSE	TRUE	FALSE	FALSE	Automated phone call from the school		FALSE	FALSE	TRUE	FALSE	FALSE	FALSE	FALSE	FALSE	FALSE	FALSE	No	Yes	100	No	My child(ren) do(es) not receive special education	No	FALSE	FALSE	FALSE	FALSE	FALSE	TRUE	Major problem	FALSE	FALSE	FALSE	FALSE	FALSE	FALSE	FALSE	FALSE	TRUE	White Non-Hispanic		$50,000 to $74,999	College: 4 years or more (college graduate)	2
287	132	TRUE	FALSE	FALSE	FALSE	FALSE	FALSE	FALSE	FALSE	FALSE	Automated phone call from the school		TRUE	FALSE	FALSE	FALSE	FALSE	FALSE	FALSE	FALSE	FALSE	FALSE	No	Yes	150	Yes	My child(ren) do(es) not receive special education	Do not know/not sure	FALSE	FALSE	TRUE	FALSE	FALSE	FALSE	Not a problem	TRUE	FALSE	FALSE	FALSE	FALSE	FALSE	FALSE	FALSE	FALSE	White Non-Hispanic		$15,000 to $24,999	College: 1-3 years or technical school training	3
287	140	FALSE	FALSE	FALSE	FALSE	FALSE	FALSE	TRUE	FALSE	FALSE	Automated phone call from the school	letter from school	FALSE	FALSE	FALSE	FALSE	TRUE	FALSE	FALSE	FALSE	FALSE	FALSE	Do not know/not sure	No		No	No	No	FALSE	FALSE	TRUE	FALSE	FALSE	FALSE	Major problem	TRUE	FALSE	FALSE	FALSE	FALSE	FALSE	FALSE	FALSE	FALSE	Black/African American Non-Hispanic		Prefer not to answer	Graduate or professional school (1 year or more)	2
287	144	FALSE	FALSE	FALSE	FALSE	FALSE	FALSE	TRUE	FALSE	FALSE	TV/local news		FALSE	FALSE	FALSE	FALSE	FALSE	FALSE	FALSE	FALSE	TRUE	FALSE	No	Yes	200	No	My child(ren) do(es) not receive special education	No	FALSE	FALSE	FALSE	FALSE	FALSE	TRUE	Not a problem	FALSE	FALSE	FALSE	FALSE	FALSE	FALSE	FALSE	TRUE	FALSE	Black/African American Non-Hispanic		$35,000 to $49,999	College: 1-3 years or technical school training	2
287	149	FALSE	FALSE	FALSE	FALSE	FALSE	FALSE	TRUE	FALSE	FALSE	Automated phone call from the school	tv/local news	FALSE	TRUE	FALSE	FALSE	FALSE	FALSE	FALSE	FALSE	FALSE	FALSE	Do not know/not sure	No		Yes	My child(ren) do(es) not receive special education	Do not know/not sure	FALSE	FALSE	FALSE	TRUE	FALSE	FALSE	Minor problem	TRUE	FALSE	FALSE	FALSE	FALSE	FALSE	FALSE	FALSE	FALSE	White Non-Hispanic		$15,000 to $24,999	College: 1-3 years or technical school training	3
287	150	FALSE	FALSE	FALSE	FALSE	TRUE	FALSE	TRUE	TRUE	FALSE	Other	AUTOMATED PHONE CALL FROM THE SCHOOL, EMAIL FROM THE SCHOOL	TRUE	FALSE	FALSE	FALSE	FALSE	FALSE	FALSE	FALSE	FALSE	FALSE	Do not know/not sure	No		No	My child(ren) do(es) not receive special education	No	FALSE	FALSE	TRUE	FALSE	TRUE	FALSE	Major problem	FALSE	FALSE	FALSE	TRUE	TRUE	TRUE	TRUE	FALSE	TRUE	White Non-Hispanic		$15,000 to $24,999	College: 4 years or more (college graduate)	4
287	152	FALSE	FALSE	FALSE	TRUE	FALSE	FALSE	FALSE	FALSE	FALSE	Other	Phone call or text message from your child;Letter from the school	FALSE	FALSE	FALSE	FALSE	FALSE	FALSE	FALSE	FALSE	FALSE	FALSE	No	Yes	100	No	Do not know/not sure	No	TRUE	TRUE	TRUE	FALSE	TRUE	FALSE	Major problem	TRUE	FALSE	FALSE	TRUE	TRUE	FALSE	FALSE	FALSE	FALSE	Other	White, Black, Hispanic/Latino	$35,000 to $49,999	College: 1-3 years or technical school training	1
287	156	FALSE	FALSE	FALSE	TRUE	FALSE	FALSE	TRUE	FALSE	FALSE	Automated phone call from the school		FALSE	FALSE	FALSE	TRUE	TRUE	TRUE	FALSE	TRUE	FALSE	FALSE	No	Yes	100	No	My child(ren) do(es) not receive special education	No	FALSE	FALSE	TRUE	FALSE	FALSE	TRUE	Not a problem	TRUE	FALSE	TRUE	FALSE	TRUE	TRUE	FALSE	FALSE	FALSE	Black/African American Non-Hispanic		$15,000 to $24,999	College: 1-3 years or technical school training	1
287	157	FALSE	FALSE	FALSE	FALSE	FALSE	FALSE	TRUE	FALSE	FALSE	Phone call or text message from your child		FALSE	FALSE	FALSE	FALSE	FALSE	FALSE	FALSE	FALSE	FALSE	FALSE	No	No		Yes	No	No	FALSE	FALSE	FALSE	TRUE	TRUE	TRUE	Major problem	TRUE	FALSE	FALSE	FALSE	FALSE	FALSE	FALSE	FALSE	FALSE	White Non-Hispanic		Less than $15,000	Grade 9-11	1
287	159	FALSE	FALSE	FALSE	FALSE	FALSE	FALSE	FALSE	FALSE	TRUE	Automated phone call from the school	phone call or text	FALSE	FALSE	FALSE	FALSE	FALSE	FALSE	FALSE	TRUE	FALSE	FALSE	Do not know/not sure	No		No	My child(ren) do(es) not receive special education	No	TRUE	FALSE	TRUE	FALSE	TRUE	FALSE	Major problem	TRUE	FALSE	TRUE	FALSE	FALSE	FALSE	FALSE	FALSE	FALSE	White Non-Hispanic		Less than $15,000	College: 4 years or more (college graduate)	2
287	160	FALSE	FALSE	FALSE	FALSE	FALSE	FALSE	TRUE	FALSE	FALSE	Automated phone call from the school		FALSE	FALSE	FALSE	FALSE	FALSE	FALSE	FALSE	TRUE	FALSE	FALSE	No	No		No		No	TRUE	FALSE	FALSE	FALSE	FALSE	FALSE	Major problem	TRUE	FALSE	FALSE	FALSE	FALSE	FALSE	FALSE	FALSE	FALSE	White Non-Hispanic		$25,000 to $34,999	College: 1-3 years or technical school training
287	163	FALSE	FALSE	FALSE	FALSE	FALSE	FALSE	TRUE	FALSE	FALSE	Automated phone call from the school		FALSE	TRUE	FALSE	TRUE	FALSE	FALSE	FALSE	FALSE	FALSE	FALSE	No	No		My child is not enrolled in the free/reduced lunch program	My child(ren) do(es) not receive special education	No	FALSE	FALSE	TRUE	FALSE	FALSE	FALSE	Major problem	TRUE	FALSE	TRUE	FALSE	TRUE	FALSE	FALSE	FALSE	FALSE	White Non-Hispanic		Greater than or equal to $75,000	College: 4 years or more (college graduate)	5
287	164	FALSE	FALSE	FALSE	FALSE	FALSE	FALSE	TRUE	FALSE	FALSE	Automated phone call from the school		FALSE	FALSE	TRUE	FALSE	FALSE	FALSE	FALSE	FALSE	FALSE	FALSE	Yes	Yes	60	No	My child(ren) do(es) not receive special education	Yes	TRUE	FALSE	FALSE	FALSE	FALSE	FALSE	Not a problem	FALSE	FALSE	FALSE	FALSE	TRUE	FALSE	FALSE	FALSE	FALSE	Black/African American Non-Hispanic		Less than $15,000	College: 1-3 years or technical school training	2
287	165	FALSE	FALSE	FALSE	FALSE	FALSE	FALSE	FALSE	FALSE	TRUE	Letter from the school		FALSE	FALSE	FALSE	FALSE	FALSE	FALSE	FALSE	FALSE	FALSE	FALSE	No	Yes	200	Prefer not to answer	No	Do not know/not sure	TRUE	TRUE	TRUE	FALSE	TRUE	FALSE	Not a problem	TRUE	FALSE	FALSE	FALSE	TRUE	FALSE	FALSE	FALSE	FALSE	White Non-Hispanic	Hispanic	Less than $15,000	Grade 12 or GED (high school graduate)	5
287	168	TRUE	FALSE	FALSE	FALSE	FALSE	FALSE	TRUE	FALSE	FALSE	Automated phone call from the school	phone call or text; email from school	TRUE	FALSE	FALSE	FALSE	FALSE	FALSE	FALSE	FALSE	FALSE	FALSE	No		300	Yes	My child(ren) do(es) not receive special education	No	TRUE	TRUE	FALSE	FALSE	TRUE	FALSE	Major problem	FALSE	FALSE	FALSE	FALSE	TRUE	FALSE	FALSE	FALSE	FALSE	Black/African American Non-Hispanic		$15,000 to $24,999	College: 1-3 years or technical school training	3
287	171	FALSE	FALSE	FALSE	FALSE	FALSE	FALSE	TRUE	FALSE	FALSE	Other	Automated phone call from the school;hone call or text message from your child;Email from the school;TV/local news	FALSE	FALSE	FALSE	TRUE	FALSE	FALSE	FALSE	FALSE	FALSE	FALSE	No	Yes	300	No	My child(ren) do(es) not receive special education	No	FALSE	FALSE	FALSE	FALSE	FALSE	FALSE	Not a problem	TRUE	TRUE	FALSE	FALSE	FALSE	FALSE	FALSE	FALSE	FALSE	Black/African American Non-Hispanic		Less than $15,000	College: 1-3 years or technical school training	4
287	180	FALSE	FALSE	FALSE	FALSE	TRUE	FALSE	TRUE	FALSE	FALSE	Automated phone call from the school		TRUE	FALSE	FALSE	FALSE	FALSE	FALSE	FALSE	FALSE	FALSE	FALSE	No	No		No	Do not know/not sure	No	FALSE	FALSE	FALSE	FALSE	FALSE	TRUE	Not a problem	TRUE	FALSE	FALSE	FALSE	FALSE	FALSE	FALSE	FALSE	FALSE	White Non-Hispanic		Prefer not to answer	College: 1-3 years or technical school training	2
287	181	FALSE	FALSE	FALSE	FALSE	FALSE	FALSE	TRUE	FALSE	FALSE	Other	Radio;TV/local news	FALSE	FALSE	TRUE	FALSE	FALSE	FALSE	FALSE	FALSE	FALSE	FALSE	No	Yes	300	Yes		No	TRUE	FALSE	TRUE	FALSE	TRUE	FALSE	Major problem	FALSE	TRUE	FALSE	FALSE	FALSE	FALSE	FALSE	FALSE	FALSE	Black/African American Non-Hispanic		$15,000 to $24,999	Grade 12 or GED (high school graduate)	3
287	190	FALSE	FALSE	FALSE	TRUE	FALSE	FALSE	FALSE	FALSE	FALSE	Other	Automated phone call from the school;Email from the school;TV/local news	FALSE	FALSE	FALSE	FALSE	TRUE	FALSE	FALSE	FALSE	FALSE	FALSE	No	Yes	100	No	My child(ren) do(es) not receive special education	No	FALSE	FALSE	FALSE	FALSE	FALSE	TRUE	Not a problem	TRUE	FALSE	FALSE	FALSE	FALSE	FALSE	FALSE	FALSE	FALSE	Black/African American Non-Hispanic		Prefer not to answer	College: 4 years or more (college graduate)	1
287	195	FALSE	FALSE	FALSE	FALSE	FALSE	FALSE	TRUE	FALSE	FALSE			TRUE	FALSE	FALSE	FALSE	FALSE	FALSE	FALSE	FALSE	FALSE	FALSE	No	No		No	My child(ren) do(es) not receive special education	No	FALSE	FALSE	FALSE	FALSE	TRUE	FALSE	Not a problem	TRUE	FALSE	TRUE	FALSE	FALSE	FALSE	FALSE	FALSE	FALSE	Black/African American Non-Hispanic		$25,000 to $34,999	College: 1-3 years or technical school training	3
287	196	FALSE	FALSE	FALSE	FALSE	FALSE	TRUE	TRUE	FALSE	FALSE	Automated phone call from the school		FALSE	FALSE	TRUE	FALSE	FALSE	TRUE	FALSE	FALSE	FALSE	FALSE	No	Yes	50	My child is not enrolled in the free/reduced lunch program	My child(ren) do(es) not receive special education	No	FALSE	FALSE	TRUE	FALSE	TRUE	FALSE	Major problem	TRUE	FALSE	FALSE	FALSE	TRUE	FALSE	FALSE	FALSE	FALSE	White Non-Hispanic		Greater than or equal to $75,000	College: 1-3 years or technical school training	1
287	198	FALSE	FALSE	FALSE	FALSE	TRUE	FALSE	FALSE	TRUE	FALSE	Automated phone call from the school		FALSE	FALSE	TRUE	FALSE	FALSE	FALSE	FALSE	FALSE	FALSE	FALSE	No	Yes	100	No	My child(ren) do(es) not receive special education	No	FALSE	FALSE	TRUE	FALSE	FALSE	FALSE	Medium/Moderate problem	TRUE	FALSE	TRUE	FALSE	TRUE	FALSE	FALSE	FALSE	FALSE	Hispanic/Latino		$50,000 to $74,999	College: 4 years or more (college graduate)	3
287	203	FALSE	FALSE	FALSE	FALSE	FALSE	FALSE	TRUE	FALSE	FALSE	Automated phone call from the school		TRUE	FALSE	FALSE	FALSE	FALSE	FALSE	FALSE	FALSE	FALSE	FALSE	No	No		Yes	My child(ren) do(es) not receive special education	Do not know/not sure	FALSE	FALSE	FALSE	FALSE	TRUE	FALSE	Major problem	TRUE	FALSE	FALSE	FALSE	FALSE	FALSE	FALSE	FALSE	FALSE	White Non-Hispanic		Less than $15,000	College: 1-3 years or technical school training	2
287	211	FALSE	FALSE	FALSE	FALSE	FALSE	FALSE	FALSE	FALSE	TRUE	Automated phone call from the school		FALSE	FALSE	FALSE	FALSE	FALSE	FALSE	FALSE	FALSE	TRUE	FALSE	No	No		No	My child(ren) do(es) not receive special education	No	FALSE	FALSE	FALSE	FALSE	FALSE	TRUE	Do not know/Not sure	TRUE	FALSE	FALSE	FALSE	FALSE	FALSE	FALSE	FALSE	FALSE	Black/African American Non-Hispanic		Prefer not to answer	Grade 12 or GED (high school graduate)	3
287	213	FALSE	FALSE	FALSE	TRUE	FALSE	FALSE	FALSE	FALSE	FALSE	Automated phone call from the school		FALSE	FALSE	TRUE	FALSE	FALSE	FALSE	FALSE	FALSE	FALSE	FALSE	No	No		No	My child(ren) do(es) not receive special education	No	FALSE	FALSE	FALSE	FALSE	FALSE	TRUE	Medium/Moderate problem	FALSE	FALSE	FALSE	FALSE	TRUE	FALSE	FALSE	FALSE	FALSE	White Non-Hispanic		$50,000 to $74,999	Graduate or professional school (1 year or more)	1
287	220	FALSE	FALSE	FALSE	FALSE	FALSE	FALSE	TRUE	FALSE	FALSE	Automated phone call from the school		FALSE	FALSE	TRUE	FALSE	FALSE	FALSE	FALSE	FALSE	FALSE	FALSE	No	No		No	My child(ren) do(es) not receive special education	No	FALSE	FALSE	FALSE	FALSE	FALSE	TRUE	Major problem	FALSE	FALSE	FALSE	FALSE	TRUE	FALSE	FALSE	FALSE	FALSE	Black/African American Non-Hispanic		$15,000 to $24,999	College: 4 years or more (college graduate)	2
287	228	FALSE	FALSE	FALSE	TRUE	FALSE	FALSE	TRUE	FALSE	FALSE	Automated phone call from the school		FALSE	FALSE	TRUE	FALSE	FALSE	FALSE	FALSE	FALSE	FALSE	FALSE	No	No		No	My child(ren) do(es) not receive special education	No	FALSE	FALSE	FALSE	FALSE	FALSE	TRUE	Not a problem	TRUE	FALSE	FALSE	FALSE	FALSE	FALSE	FALSE	FALSE	FALSE	Black/African American Non-Hispanic		$25,000 to $34,999	College: 1-3 years or technical school training	1
287	238	FALSE	FALSE	FALSE	FALSE	FALSE	FALSE	TRUE	FALSE	FALSE	Other	AUTOMATED PHONE CALL FROM THE SCHOOL, TV/LOCAL NEWS	FALSE	FALSE	FALSE	FALSE	TRUE	FALSE	FALSE	FALSE	FALSE	FALSE	No	Yes	90	Yes	My child(ren) do(es) not receive special education	No	FALSE	FALSE	TRUE	FALSE	FALSE	FALSE	Major problem	FALSE	FALSE	FALSE	TRUE	FALSE	TRUE	FALSE	FALSE	TRUE	Black/African American Non-Hispanic		Less than $15,000	College: 1-3 years or technical school training	2
287	244	FALSE	FALSE	FALSE	FALSE	FALSE	FALSE	FALSE	FALSE	FALSE	Phone call or text message from your child		FALSE	FALSE	TRUE	FALSE	FALSE	TRUE	FALSE	FALSE	FALSE	FALSE	No	Yes	150	Prefer not to answer	Do not know/not sure	Do not know/not sure	TRUE	TRUE	FALSE	FALSE	TRUE	FALSE	Major problem	FALSE	FALSE	TRUE	FALSE	TRUE	FALSE	FALSE	FALSE	FALSE	Black/African American Non-Hispanic		Prefer not to answer	Grade 12 or GED (high school graduate)	3
287	255	FALSE	FALSE	FALSE	FALSE	FALSE	FALSE	TRUE	FALSE	FALSE	TV/local news		FALSE	FALSE	TRUE	FALSE	FALSE	FALSE	FALSE	FALSE	FALSE	FALSE	No	No		No	My child(ren) do(es) not receive special education	No	FALSE	FALSE	FALSE	FALSE	FALSE	TRUE	Minor problem	TRUE	FALSE	FALSE	FALSE	FALSE	FALSE	FALSE	FALSE	FALSE	Other	Black and White	$50,000 to $74,999	College: 4 years or more (college graduate)	2
287	256	FALSE	FALSE	FALSE	FALSE	FALSE	FALSE	TRUE	FALSE	FALSE	Automated phone call from the school		TRUE	FALSE	FALSE	FALSE	FALSE	FALSE	FALSE	FALSE	FALSE	FALSE	No	No		No	No	No	FALSE	FALSE	FALSE	FALSE	TRUE	FALSE	Do not know/Not sure	TRUE	FALSE	FALSE	FALSE	FALSE	FALSE	FALSE	FALSE	FALSE	White Non-Hispanic		$25,000 to $34,999	Grade 12 or GED (high school graduate)	1
287	261	FALSE	FALSE	FALSE	FALSE	FALSE	FALSE	TRUE	FALSE	FALSE	Automated phone call from the school		FALSE	FALSE	TRUE	FALSE	FALSE	FALSE	FALSE	FALSE	FALSE	FALSE	No	No		Yes		No	FALSE	FALSE	FALSE	FALSE	FALSE	TRUE	Medium/Moderate problem	TRUE	FALSE	FALSE	FALSE	FALSE	FALSE	FALSE	FALSE	FALSE	White Non-Hispanic		$15,000 to $24,999	Grade 12 or GED (high school graduate)	2
287	264	FALSE	FALSE	FALSE	FALSE	FALSE	FALSE	TRUE	FALSE	FALSE	Automated phone call from the school		TRUE	FALSE	TRUE	FALSE	FALSE	FALSE	FALSE	FALSE	FALSE	FALSE	No	No		No	My child(ren) do(es) not receive special education	Do not know/not sure	FALSE	FALSE	TRUE	FALSE	FALSE	FALSE	Major problem	TRUE	TRUE	FALSE	FALSE	TRUE	FALSE	FALSE	FALSE	FALSE	Black/African American Non-Hispanic		$15,000 to $24,999	Graduate or professional school (1 year or more)	2
287	274	FALSE	FALSE	FALSE	TRUE	FALSE	FALSE	FALSE	FALSE	FALSE	Letter from the school		FALSE	FALSE	TRUE	FALSE	FALSE	FALSE	FALSE	FALSE	FALSE	FALSE	No	No		No	My child(ren) do(es) not receive special education	Do not know/not sure	FALSE	FALSE	FALSE	FALSE	FALSE	TRUE	Minor problem	FALSE	FALSE	FALSE	FALSE	TRUE	FALSE	FALSE	FALSE	FALSE	Black/African American Non-Hispanic		$50,000 to $74,999	College: 4 years or more (college graduate)	2
287	280	FALSE	FALSE	FALSE	FALSE	FALSE	TRUE	TRUE	FALSE	FALSE	Other	AUTOMATED PHONE CALL FROM THE SCHOOL, PHONE CALL OR TEXT MESSAGE FROM YOUR CHILD, LETTER FROM THE SCHOOL, INTERNET.SCHOOL WEBSTIE, RADIO, TV/LOCAL NEWS	FALSE	FALSE	TRUE	FALSE	TRUE	TRUE	TRUE	FALSE	FALSE	FALSE	Do not know/not sure	Yes	150	Prefer not to answer	Do not know/not sure	No	TRUE	TRUE	TRUE	FALSE	FALSE	FALSE	Do not know/Not sure	FALSE	TRUE	FALSE	FALSE	TRUE	FALSE	FALSE	FALSE	FALSE	Black/African American Non-Hispanic		Less than $15,000	Grade 12 or GED (high school graduate)	1
287	284	FALSE	FALSE	FALSE	FALSE	FALSE	FALSE	FALSE	TRUE	FALSE	Automated phone call from the school		FALSE	FALSE	TRUE	FALSE	FALSE	TRUE	FALSE	FALSE	FALSE	FALSE	No	Yes		No	My child(ren) do(es) not receive special education	No	TRUE	FALSE	FALSE	FALSE	TRUE	FALSE	Major problem	FALSE	FALSE	FALSE	FALSE	TRUE	FALSE	FALSE	FALSE	FALSE	White Non-Hispanic		Prefer not to answer	Graduate or professional school (1 year or more)	1
287	292	FALSE	FALSE	FALSE	FALSE	FALSE	FALSE	TRUE	FALSE	FALSE	Other	Phone call or text message from your child;Email from the school	FALSE	FALSE	FALSE	FALSE	TRUE	FALSE	FALSE	FALSE	FALSE	FALSE	No	Yes	300	Yes	My child(ren) do(es) not receive special education	No	TRUE	TRUE	TRUE	TRUE	TRUE	FALSE	Major problem	FALSE	FALSE	FALSE	FALSE	TRUE	FALSE	FALSE	FALSE	FALSE	White Non-Hispanic		Less than $15,000	College: 1-3 years or technical school training	3
287	300	TRUE	FALSE	FALSE	FALSE	FALSE	FALSE	FALSE	FALSE	FALSE	Other	Letter from the school;Radio;TV/local news	FALSE	FALSE	FALSE	FALSE	TRUE	FALSE	FALSE	FALSE	FALSE	FALSE	No	No		No	My child(ren) do(es) not receive special education	Do not know/not sure	FALSE	FALSE	FALSE	FALSE	FALSE	TRUE	Major problem	FALSE	FALSE	FALSE	FALSE	FALSE	FALSE	FALSE	FALSE	TRUE	Black/African American Non-Hispanic		$15,000 to $24,999	College: 1-3 years or technical school training	2
287	303	TRUE	FALSE	TRUE	TRUE	FALSE	FALSE	TRUE	FALSE	FALSE	Automated phone call from the school		FALSE	FALSE	FALSE	TRUE	FALSE	FALSE	FALSE	FALSE	FALSE	FALSE	No	Yes	500	No	Do not know/not sure	Do not know/not sure	FALSE	FALSE	FALSE	FALSE	FALSE	TRUE	Not a problem	FALSE	FALSE	FALSE	FALSE	FALSE	FALSE	FALSE	FALSE	TRUE	Black/African American Non-Hispanic		Less than $15,000	Grade 12 or GED (high school graduate)	3
287	307	FALSE	FALSE	FALSE	FALSE	FALSE	FALSE	TRUE	FALSE	FALSE	Automated phone call from the school		FALSE	FALSE	FALSE	FALSE	TRUE	FALSE	FALSE	FALSE	FALSE	FALSE	No	No		My child is not enrolled in the free/reduced lunch program	My child(ren) do(es) not receive special education	No	TRUE	FALSE	FALSE	FALSE	TRUE	FALSE	Major problem	FALSE	FALSE	FALSE	FALSE	TRUE	FALSE	FALSE	FALSE	FALSE	White Non-Hispanic		Prefer not to answer	College: 1-3 years or technical school training	1
287	310	FALSE	FALSE	FALSE	TRUE	FALSE	FALSE	FALSE	FALSE	FALSE	Automated phone call from the school		FALSE	FALSE	FALSE	FALSE	FALSE	TRUE	FALSE	FALSE	FALSE	FALSE	No	Yes	127	No	My child(ren) do(es) not receive special education	No	TRUE	FALSE	FALSE	FALSE	TRUE	FALSE	Not a problem	TRUE	FALSE	FALSE	FALSE	TRUE	FALSE	FALSE	FALSE	FALSE	White Non-Hispanic		Greater than or equal to $75,000	College: 4 years or more (college graduate)	1
287	312	FALSE	FALSE	FALSE	TRUE	FALSE	FALSE	FALSE	FALSE	FALSE	Automated phone call from the school		TRUE	FALSE	FALSE	FALSE	FALSE	FALSE	FALSE	FALSE	FALSE	FALSE	No	No		No	My child(ren) do(es) not receive special education	Do not know/not sure	FALSE	FALSE	FALSE	FALSE	TRUE	FALSE	Medium/Moderate problem	TRUE	FALSE	FALSE	FALSE	FALSE	FALSE	FALSE	FALSE	FALSE	Asian		$25,000 to $34,999	College: 4 years or more (college graduate)	1
287	316	FALSE	FALSE	FALSE	FALSE	TRUE	FALSE	FALSE	FALSE	FALSE	Internet/School's website		FALSE	FALSE	TRUE	FALSE	FALSE	FALSE	FALSE	FALSE	FALSE	FALSE	No	No		No	My child(ren) do(es) not receive special education	No	FALSE	FALSE	FALSE	FALSE	FALSE	TRUE	Not a problem	TRUE	FALSE	FALSE	FALSE	TRUE	FALSE	FALSE	FALSE	FALSE	Black/African American Non-Hispanic		Prefer not to answer	College: 4 years or more (college graduate)	1
287	322	FALSE	FALSE	FALSE	TRUE	FALSE	FALSE	FALSE	FALSE	FALSE	Other	Phone call or text message from your child;Letter from the school	FALSE	TRUE	FALSE	FALSE	FALSE	FALSE	FALSE	FALSE	FALSE	FALSE	Do not know/not sure	No		No	My child(ren) do(es) not receive special education	Yes	FALSE	FALSE	FALSE	FALSE	FALSE	TRUE	Not a problem	TRUE	FALSE	FALSE	FALSE	FALSE	FALSE	FALSE	FALSE	FALSE	White Non-Hispanic		$15,000 to $24,999	Grade 12 or GED (high school graduate)	1
287	324	FALSE	FALSE	FALSE	TRUE	FALSE	FALSE	TRUE	FALSE	FALSE	Other	Letter from the school;Radio;TV/local news	FALSE	FALSE	TRUE	FALSE	FALSE	FALSE	FALSE	FALSE	FALSE	FALSE	No	No		No	My child(ren) do(es) not receive special education	Do not know/not sure	FALSE	FALSE	FALSE	FALSE	FALSE	TRUE	Major problem	TRUE	FALSE	FALSE	FALSE	TRUE	FALSE	FALSE	FALSE	FALSE	Black/African American Non-Hispanic		Prefer not to answer	College: 4 years or more (college graduate)	2
287	325	FALSE	FALSE	FALSE	FALSE	TRUE	FALSE	TRUE	FALSE	FALSE	Automated phone call from the school		FALSE	FALSE	TRUE	FALSE	FALSE	FALSE	FALSE	FALSE	FALSE	FALSE	No	No		My child is not enrolled in the free/reduced lunch program	My child(ren) do(es) not receive special education	No	FALSE	FALSE	FALSE	FALSE	FALSE	TRUE	Major problem	TRUE	FALSE	FALSE	FALSE	TRUE	FALSE	FALSE	FALSE	FALSE	White Non-Hispanic		$50,000 to $74,999	College: 1-3 years or technical school training	1
287	326	FALSE	FALSE	FALSE	TRUE	FALSE	FALSE	FALSE	FALSE	FALSE	Phone call or text message from your child		TRUE	FALSE	FALSE	FALSE	FALSE	FALSE	FALSE	FALSE	FALSE	FALSE	No	Yes	100	No	My child(ren) do(es) not receive special education	No	FALSE	FALSE	FALSE	FALSE	TRUE	FALSE	Do not know/Not sure	TRUE	FALSE	FALSE	FALSE	FALSE	FALSE	FALSE	FALSE	FALSE	Asian		$25,000 to $34,999	College: 1-3 years or technical school training	1
287	328	FALSE	FALSE	FALSE	FALSE	TRUE	FALSE	TRUE	FALSE	FALSE	Phone call or text message from your child		TRUE	FALSE	FALSE	FALSE	FALSE	FALSE	FALSE	FALSE	FALSE	FALSE	No	No		My child is not enrolled in the free/reduced lunch program	My child(ren) do(es) not receive special education	Do not know/not sure	FALSE	FALSE	FALSE	FALSE	FALSE	TRUE	Not a problem	TRUE	FALSE	FALSE	FALSE	FALSE	FALSE	FALSE	FALSE	FALSE	White Non-Hispanic		Greater than or equal to $75,000	College: 1-3 years or technical school training	2
287	330	TRUE	FALSE	TRUE	TRUE	FALSE	FALSE	FALSE	FALSE	FALSE	Other	Automated phone call from the school;Email from the school;Internet/School's website;TV/local news	TRUE	FALSE	FALSE	TRUE	TRUE	FALSE	FALSE	FALSE	FALSE	FALSE	Do not know/not sure	Yes		Yes	My child(ren) do(es) not receive special education	Do not know/not sure	FALSE	FALSE	TRUE	TRUE	FALSE	FALSE	Do not know/Not sure	TRUE	TRUE	TRUE	FALSE	FALSE	TRUE	FALSE	FALSE	FALSE	Asian		Prefer not to answer	Prefer not to answer	3
287	333	FALSE	FALSE	FALSE	FALSE	FALSE	FALSE	TRUE	FALSE	FALSE	Automated phone call from the school		FALSE	FALSE	FALSE	FALSE	FALSE	FALSE	FALSE	FALSE	FALSE	FALSE	Do not know/not sure	No		No	Do not know/not sure	Yes	FALSE	FALSE	TRUE	FALSE	FALSE	TRUE	Major problem	TRUE	FALSE	FALSE	FALSE	FALSE	FALSE	FALSE	FALSE	FALSE	White Non-Hispanic		$15,000 to $24,999	College: 1-3 years or technical school training	3
287	337	FALSE	FALSE	FALSE	FALSE	FALSE	FALSE	TRUE	FALSE	FALSE	Automated phone call from the school		TRUE	FALSE	FALSE	FALSE	FALSE	FALSE	FALSE	FALSE	FALSE	FALSE	No	No		No	Do not know/not sure	No	FALSE	FALSE	TRUE	FALSE	FALSE	FALSE	Major problem	TRUE	FALSE	FALSE	TRUE	TRUE	FALSE	FALSE	FALSE	FALSE	Black/African American Non-Hispanic		Less than $15,000	College: 1-3 years or technical school training	2
287	340	FALSE	FALSE	FALSE	FALSE	FALSE	FALSE	FALSE	TRUE	FALSE	Other	text from school	TRUE	FALSE	FALSE	FALSE	FALSE	FALSE	FALSE	FALSE	FALSE	FALSE	No	No		No	My child(ren) do(es) not receive special education	No	FALSE	FALSE	FALSE	FALSE	FALSE	FALSE	Not a problem	TRUE	FALSE	FALSE	FALSE	FALSE	FALSE	FALSE	FALSE	FALSE	White Non-Hispanic		$50,000 to $74,999	Graduate or professional school (1 year or more)	2
287	347	FALSE	FALSE	FALSE	FALSE	FALSE	FALSE	TRUE	FALSE	FALSE	Phone call or text message from your child		FALSE	FALSE	FALSE	FALSE	FALSE	FALSE	FALSE	TRUE	FALSE	FALSE	No	Yes	100	No	My child(ren) do(es) not receive special education	No	TRUE	FALSE	FALSE	FALSE	FALSE	FALSE	Major problem	FALSE	FALSE	FALSE	FALSE	FALSE	FALSE	FALSE	FALSE	TRUE	Black/African American Non-Hispanic		$50,000 to $74,999	College: 1-3 years or technical school training	1
287	348	FALSE	FALSE	FALSE	FALSE	FALSE	FALSE	TRUE	FALSE	FALSE	Automated phone call from the school		FALSE	FALSE	TRUE	FALSE	FALSE	FALSE	FALSE	TRUE	FALSE	FALSE	No	Yes	1000	No	My child(ren) do(es) not receive special education	No	FALSE	FALSE	FALSE	FALSE	TRUE	FALSE	Major problem	FALSE	FALSE	FALSE	FALSE	TRUE	FALSE	FALSE	FALSE	FALSE	Black/African American Non-Hispanic		Greater than or equal to $75,000	College: 4 years or more (college graduate)	3
287	349	FALSE	FALSE	FALSE	FALSE	FALSE	FALSE	TRUE	FALSE	FALSE	TV/local news		TRUE	FALSE	FALSE	FALSE	FALSE	FALSE	FALSE	FALSE	FALSE	FALSE	Do not know/not sure	No		Yes	My child(ren) do(es) not receive special education	Do not know/not sure	FALSE	FALSE	FALSE	FALSE	FALSE	TRUE	Not a problem	TRUE	FALSE	FALSE	FALSE	FALSE	FALSE	FALSE	FALSE	FALSE	Hispanic/Latino		Prefer not to answer	Grade 12 or GED (high school graduate)	1
287	350	FALSE	FALSE	FALSE	FALSE	FALSE	FALSE	TRUE	FALSE	FALSE	Automated phone call from the school	Letter from school; tv/local news	TRUE	FALSE	FALSE	FALSE	FALSE	FALSE	FALSE	FALSE	FALSE	FALSE	No	No		No	My child(ren) do(es) not receive special education	No	FALSE	FALSE	FALSE	FALSE	TRUE	FALSE	Not a problem	FALSE	TRUE	FALSE	FALSE	FALSE	FALSE	FALSE	FALSE	FALSE	Black/African American Non-Hispanic		Prefer not to answer	Grade 12 or GED (high school graduate)	1
287	351	FALSE	FALSE	FALSE	TRUE	FALSE	FALSE	FALSE	FALSE	FALSE	Letter from the school		FALSE	FALSE	FALSE	FALSE	TRUE	FALSE	FALSE	TRUE	FALSE	FALSE	No	No		No	My child(ren) do(es) not receive special education	No	FALSE	FALSE	FALSE	FALSE	FALSE	TRUE	Not a problem	TRUE	FALSE	FALSE	FALSE	FALSE	FALSE	FALSE	FALSE	FALSE	White Non-Hispanic		$15,000 to $24,999	Grade 12 or GED (high school graduate)	1
287	352	FALSE	FALSE	FALSE	TRUE	TRUE	FALSE	TRUE	FALSE	FALSE	Automated phone call from the school		TRUE	FALSE	FALSE	FALSE	FALSE	FALSE	FALSE	FALSE	FALSE	FALSE	No	No		No	My child(ren) do(es) not receive special education	No	FALSE	FALSE	FALSE	FALSE	TRUE	FALSE	Do not know/Not sure	TRUE	FALSE	FALSE	FALSE	FALSE	FALSE	FALSE	FALSE	FALSE	Asian		Prefer not to answer	College: 1-3 years or technical school training	2
287	354	FALSE	FALSE	FALSE	FALSE	FALSE	FALSE	TRUE	FALSE	FALSE	Phone call or text message from your child		FALSE	FALSE	FALSE	FALSE	FALSE	FALSE	FALSE	FALSE	FALSE	FALSE	No	Yes		No		No	TRUE	FALSE	TRUE	FALSE	FALSE	FALSE	Medium/Moderate problem	FALSE	FALSE	FALSE	FALSE	FALSE	FALSE	FALSE	FALSE	TRUE	Black/African American Non-Hispanic		Less than $15,000	College: 1-3 years or technical school training	1
287	365	FALSE	FALSE	FALSE	TRUE	TRUE	FALSE	FALSE	FALSE	FALSE	Automated phone call from the school	Radio; tv/local news	TRUE	FALSE	TRUE	TRUE	FALSE	FALSE	FALSE	FALSE	FALSE	FALSE	No	Yes	100	No	Do not know/not sure	No	TRUE	FALSE	FALSE	FALSE	TRUE	FALSE	Major problem	FALSE	TRUE	FALSE	FALSE	TRUE	TRUE	TRUE	FALSE	TRUE	White Non-Hispanic		$15,000 to $24,999	College: 1-3 years or technical school training	4
287	370	FALSE	FALSE	FALSE	FALSE	FALSE	FALSE	FALSE	FALSE	TRUE	Automated phone call from the school		FALSE	FALSE	TRUE	FALSE	FALSE	FALSE	FALSE	FALSE	FALSE	FALSE	No	Yes		No	My child(ren) do(es) not receive special education	Do not know/not sure	FALSE	FALSE	FALSE	FALSE	FALSE	TRUE	Major problem	TRUE	FALSE	FALSE	FALSE	FALSE	FALSE	FALSE	FALSE	FALSE	White Non-Hispanic		Greater than or equal to $75,000	College: 4 years or more (college graduate)	3
287	372	FALSE	FALSE	FALSE	FALSE	FALSE	FALSE	TRUE	FALSE	FALSE	Other	AUTOMATED PHONE CALL FROM THE SCHOOL, LETTER FROM THE SCHOOL, TV/LOCAL NEWS	TRUE	FALSE	FALSE	FALSE	FALSE	FALSE	FALSE	FALSE	FALSE	FALSE		No		No	My child(ren) do(es) not receive special education	No	FALSE	FALSE	FALSE	FALSE	FALSE	TRUE	Not a problem	TRUE	FALSE	FALSE	FALSE	TRUE	FALSE	FALSE	FALSE	FALSE	Black/African American Non-Hispanic		Less than $15,000	Grade 9-11	4
287	373	FALSE	FALSE	FALSE	FALSE	TRUE	FALSE	TRUE	FALSE	FALSE	Other	AUTOMATED PHONE CALL FROM THE SCHOOL, INTERNET/SCHOOL WEBSITE, TV/LOCAL NEWS	FALSE	FALSE	TRUE	FALSE	FALSE	FALSE	FALSE	TRUE	FALSE	FALSE	No	Yes	100	My child is not enrolled in the free/reduced lunch program	My child(ren) do(es) not receive special education	No	FALSE	FALSE	FALSE	FALSE	TRUE	FALSE	Major problem	TRUE	FALSE	FALSE	FALSE	FALSE	FALSE	FALSE	FALSE	FALSE	White Non-Hispanic		Prefer not to answer	Grade 1-8	1
287	376	FALSE	FALSE	FALSE	TRUE	FALSE	TRUE	TRUE	FALSE	FALSE	Other	AUTOMATED PHONE CALL FROM THE SCHOOL, LETTER FROM THE SCHOOL, TV/LOCAL NEWS	FALSE	FALSE	FALSE	FALSE	FALSE	FALSE	FALSE	FALSE	FALSE	FALSE	No	Yes		No	No	No	FALSE	FALSE	TRUE	FALSE	FALSE	TRUE	Major problem	FALSE	FALSE	FALSE	FALSE	FALSE	FALSE	FALSE	FALSE	FALSE	White Non-Hispanic		$50,000 to $74,999	Grade 12 or GED (high school graduate)	2
287	391	FALSE	FALSE	FALSE	FALSE	FALSE	FALSE	TRUE	FALSE	FALSE	Phone call or text message from your child		TRUE	FALSE	FALSE	FALSE	FALSE	FALSE	FALSE	FALSE	FALSE	FALSE	No	Yes		No	My child(ren) do(es) not receive special education	Do not know/not sure	FALSE	FALSE	TRUE	FALSE	FALSE	FALSE	Minor problem	FALSE	TRUE	FALSE	FALSE	FALSE	FALSE	FALSE	FALSE	FALSE	Native America Indian/Alaska Native		$25,000 to $34,999	College: 1-3 years or technical school training	1
287	393	FALSE	FALSE	FALSE	TRUE	FALSE	FALSE	FALSE	FALSE	FALSE	Letter from the school		TRUE	FALSE	FALSE	FALSE	FALSE	FALSE	FALSE	FALSE	FALSE	FALSE	No	No		No	My child(ren) do(es) not receive special education	No	FALSE	FALSE	FALSE	FALSE	FALSE	FALSE	Not a problem	TRUE	FALSE	FALSE	FALSE	FALSE	FALSE	FALSE	FALSE	FALSE	Black/African American Non-Hispanic		Less than $15,000	Grade 12 or GED (high school graduate)	1
287	395	FALSE	FALSE	FALSE	FALSE	FALSE	FALSE	TRUE	FALSE	FALSE	Phone call or text message from your child		TRUE	TRUE	FALSE	FALSE	FALSE	FALSE	FALSE	FALSE	FALSE	FALSE	No	No		No	My child(ren) do(es) not receive special education	No	FALSE	FALSE	FALSE	FALSE	FALSE	TRUE	Not a problem	TRUE	FALSE	TRUE	FALSE	TRUE	FALSE	TRUE	FALSE	FALSE	Black/African American Non-Hispanic		$15,000 to $24,999	College: 1-3 years or technical school training	2
287	396	FALSE	FALSE	FALSE	FALSE	FALSE	FALSE	TRUE	FALSE	FALSE	Automated phone call from the school		FALSE	FALSE	FALSE	FALSE	TRUE	FALSE	FALSE	FALSE	FALSE	FALSE	No	Yes	15	No	No	No	FALSE	TRUE	FALSE	FALSE	FALSE	FALSE	Major problem	FALSE	FALSE	FALSE	TRUE	FALSE	FALSE	FALSE	FALSE	FALSE	Black/African American Non-Hispanic		$15,000 to $24,999	Grade 12 or GED (high school graduate)	2
287	400	FALSE	FALSE	FALSE	FALSE	FALSE	FALSE	TRUE	FALSE	FALSE	Automated phone call from the school		TRUE	FALSE	FALSE	FALSE	FALSE	FALSE	FALSE	FALSE	FALSE	FALSE	Do not know/not sure	No		No	Do not know/not sure	No	FALSE	FALSE	FALSE	FALSE	FALSE	TRUE	Not a problem	TRUE	TRUE	FALSE	FALSE	FALSE	FALSE	FALSE	FALSE	FALSE	White Non-Hispanic		Less than $15,000	Grade 9-11	1
287	402	FALSE	FALSE	FALSE	TRUE	FALSE	FALSE	TRUE	FALSE	FALSE	Letter from the school		FALSE	FALSE	FALSE	FALSE	TRUE	FALSE	FALSE	FALSE	FALSE	FALSE	Do not know/not sure	No		No	My child(ren) do(es) not receive special education	No	FALSE	FALSE	FALSE	FALSE	FALSE	TRUE	Minor problem	FALSE	FALSE	FALSE	FALSE	TRUE	FALSE	FALSE	FALSE	FALSE	White Non-Hispanic		$50,000 to $74,999	College: 1-3 years or technical school training	1
287	405	FALSE	FALSE	FALSE	FALSE	FALSE	FALSE	FALSE	TRUE	FALSE	Automated phone call from the school		TRUE	FALSE	FALSE	FALSE	FALSE	FALSE	FALSE	FALSE	FALSE	FALSE	No	No		Yes	My child(ren) do(es) not receive special education	No	FALSE	FALSE	FALSE	FALSE	TRUE	FALSE	Not a problem	TRUE	FALSE	FALSE	FALSE	FALSE	FALSE	FALSE	FALSE	FALSE	White Non-Hispanic		$25,000 to $34,999	College: 4 years or more (college graduate)	3
287	409	FALSE	FALSE	FALSE	FALSE	FALSE	FALSE	TRUE	FALSE	FALSE	Do not know/not sure		FALSE	FALSE	FALSE	FALSE	FALSE	FALSE	FALSE	FALSE	FALSE	FALSE	No	Yes	200	No	My child(ren) do(es) not receive special education	No	FALSE	FALSE	FALSE	FALSE	FALSE	TRUE	Major problem	TRUE	FALSE	FALSE	FALSE	FALSE	FALSE	FALSE	FALSE	FALSE	Black/African American Non-Hispanic		$15,000 to $24,999	College: 1-3 years or technical school training	1
287	426	FALSE	FALSE	FALSE	FALSE	FALSE	FALSE	TRUE	FALSE	FALSE	Automated phone call from the school		FALSE	FALSE	TRUE	FALSE	FALSE	FALSE	FALSE	FALSE	FALSE	FALSE	No	No		No	My child(ren) do(es) not receive special education	No	FALSE	FALSE	FALSE	FALSE	FALSE	TRUE	Medium/Moderate problem	FALSE	FALSE	FALSE	FALSE	TRUE	FALSE	FALSE	FALSE	FALSE	White Non-Hispanic		Greater than or equal to $75,000	College: 4 years or more (college graduate)	2
287	433	FALSE	FALSE	FALSE	FALSE	FALSE	FALSE	FALSE	FALSE	TRUE	Automated phone call from the school	email; internet	TRUE	FALSE	FALSE	FALSE	FALSE	FALSE	FALSE	FALSE	FALSE	FALSE	No	No		My child is not enrolled in the free/reduced lunch program	My child(ren) do(es) not receive special education	Do not know/not sure	FALSE	FALSE	FALSE	FALSE	TRUE	FALSE	Not a problem	FALSE	TRUE	FALSE	FALSE	FALSE	TRUE	FALSE	FALSE	FALSE	Black/African American Non-Hispanic	hispanic; native american	$50,000 to $74,999	Grade 12 or GED (high school graduate)	1
287	437	FALSE	FALSE	FALSE	TRUE	FALSE	FALSE	FALSE	FALSE	FALSE	Automated phone call from the school		TRUE	FALSE	FALSE	FALSE	FALSE	FALSE	FALSE	FALSE	FALSE	FALSE	No	No		No	My child(ren) do(es) not receive special education	No	FALSE	FALSE	FALSE	FALSE	FALSE	TRUE	Major problem	FALSE	FALSE	FALSE	TRUE	FALSE	FALSE	FALSE	FALSE	FALSE	White Non-Hispanic		$25,000 to $34,999	College: 1-3 years or technical school training	1
287	438	FALSE	FALSE	FALSE	FALSE	FALSE	FALSE	TRUE	FALSE	FALSE	Automated phone call from the school		FALSE	FALSE	FALSE	FALSE	FALSE	FALSE	FALSE	FALSE	FALSE	FALSE	No	No		No	Do not know/not sure	No	FALSE	FALSE	FALSE	FALSE	FALSE	TRUE	Not a problem	TRUE	FALSE	FALSE	FALSE	FALSE	FALSE	FALSE	FALSE	FALSE	Black/African American Non-Hispanic		Less than $15,000	Grade 9-11	2
287	443	FALSE	FALSE	FALSE	FALSE	TRUE	FALSE	FALSE	FALSE	FALSE	Phone call or text message from your child	email	TRUE	FALSE	FALSE	FALSE	FALSE	FALSE	FALSE	FALSE	FALSE	FALSE	No	No		No	My child(ren) do(es) not receive special education	No	FALSE	FALSE	TRUE	FALSE	TRUE	FALSE	Minor problem	TRUE	FALSE	FALSE	FALSE	FALSE	FALSE	FALSE	FALSE	FALSE	White Non-Hispanic		$15,000 to $24,999	Grade 12 or GED (high school graduate)	1
287	447	FALSE	FALSE	FALSE	FALSE	FALSE	FALSE	FALSE	FALSE	TRUE	Automated phone call from the school	deployed parent my have more than one phone listed	FALSE	FALSE	TRUE	FALSE	FALSE	FALSE	FALSE	FALSE	FALSE	FALSE	Do not know/not sure	No		No	My child(ren) do(es) not receive special education	Do not know/not sure	FALSE	FALSE	FALSE	FALSE	FALSE	FALSE	Medium/Moderate problem	TRUE	FALSE	FALSE	TRUE	FALSE	FALSE	FALSE	FALSE	FALSE	White Non-Hispanic	Black	$50,000 to $74,999	Graduate or professional school (1 year or more)	1
287	454	FALSE	FALSE	FALSE	FALSE	FALSE	TRUE	TRUE	FALSE	FALSE	Automated phone call from the school		FALSE	FALSE	FALSE	FALSE	TRUE	FALSE	FALSE	FALSE	FALSE	FALSE	No	Yes	100	Yes	My child(ren) do(es) not receive special education	No	FALSE	FALSE	TRUE	TRUE	TRUE	FALSE	Medium/Moderate problem	FALSE	FALSE	FALSE	TRUE	FALSE	FALSE	FALSE	FALSE	FALSE	White Non-Hispanic		Less than $15,000	Graduate or professional school (1 year or more)	1
287	455	FALSE	FALSE	FALSE	TRUE	FALSE	FALSE	FALSE	FALSE	FALSE	Automated phone call from the school	letter froms chool; radio; tv/local news	TRUE	FALSE	FALSE	FALSE	FALSE	FALSE	FALSE	FALSE	FALSE	FALSE	No	No		No	My child(ren) do(es) not receive special education	Do not know/not sure	FALSE	FALSE	FALSE	FALSE	FALSE	TRUE	Not a problem	TRUE	FALSE	FALSE	TRUE	TRUE	FALSE	FALSE	FALSE	FALSE	Black/African American Non-Hispanic		Less than $15,000	Grade 12 or GED (high school graduate)	1
287	456	FALSE	FALSE	FALSE	FALSE	FALSE	FALSE	TRUE	FALSE	FALSE	Internet/School's website	tv/local news	FALSE	TRUE	FALSE	FALSE	FALSE	FALSE	FALSE	FALSE	FALSE	FALSE	No	Yes	100	No	Do not know/not sure	Do not know/not sure	TRUE	FALSE	TRUE	FALSE	FALSE	FALSE	Major problem	TRUE	FALSE	FALSE	FALSE	FALSE	FALSE	FALSE	FALSE	FALSE	White Non-Hispanic		$35,000 to $49,999	Grade 12 or GED (high school graduate)	2
287	459	FALSE	FALSE	FALSE	FALSE	FALSE	FALSE	TRUE	FALSE	FALSE	Automated phone call from the school		FALSE	FALSE	TRUE	FALSE	FALSE	FALSE	FALSE	FALSE	FALSE	FALSE	No	No		Prefer not to answer	My child(ren) do(es) not receive special education	No	TRUE	FALSE	TRUE	FALSE	TRUE	FALSE	Major problem	FALSE	FALSE	FALSE	FALSE	FALSE	FALSE	FALSE	FALSE	TRUE	White Non-Hispanic		$35,000 to $49,999	Grade 12 or GED (high school graduate)	3
287	460	FALSE	FALSE	FALSE	FALSE	FALSE	FALSE	FALSE	FALSE	FALSE	Phone call or text message from your child		FALSE	FALSE	TRUE	FALSE	FALSE	TRUE	FALSE	FALSE	FALSE	FALSE	No	Yes	150	Prefer not to answer	Do not know/not sure	Do not know/not sure	TRUE	TRUE	FALSE	FALSE	TRUE	FALSE	Major problem	FALSE	FALSE	TRUE	FALSE	TRUE	FALSE	FALSE	FALSE	FALSE	Black/African American Non-Hispanic		Prefer not to answer	Grade 12 or GED (high school graduate)	3
287	466	FALSE	FALSE	FALSE	FALSE	FALSE	FALSE	FALSE	TRUE	FALSE	Automated phone call from the school		TRUE	FALSE	FALSE	FALSE	FALSE	FALSE	FALSE	FALSE	FALSE	FALSE	No	No		No	My child(ren) do(es) not receive special education	No	FALSE	FALSE	FALSE	FALSE	TRUE	TRUE	Not a problem	TRUE	FALSE	FALSE	FALSE	FALSE	FALSE	FALSE	FALSE	FALSE	White Non-Hispanic		$35,000 to $49,999	Grade 12 or GED (high school graduate)	1
287	477	FALSE	FALSE	FALSE	FALSE	FALSE	FALSE	FALSE	TRUE	FALSE	Automated phone call from the school		TRUE	FALSE	FALSE	FALSE	FALSE	FALSE	FALSE	FALSE	FALSE	FALSE	No	Yes	100	My child is not enrolled in the free/reduced lunch program	My child(ren) do(es) not receive special education	No	FALSE	FALSE	FALSE	FALSE	TRUE	FALSE	Major problem	FALSE	TRUE	FALSE	FALSE	FALSE	TRUE	FALSE	FALSE	FALSE	White Non-Hispanic		Prefer not to answer	College: 1-3 years or technical school training	1
287	481	FALSE	FALSE	FALSE	FALSE	FALSE	FALSE	TRUE	FALSE	FALSE	Automated phone call from the school		FALSE	FALSE	FALSE	FALSE	FALSE	FALSE	FALSE	TRUE	FALSE	FALSE	No	Yes	250	No	My child(ren) do(es) not receive special education	No	FALSE	FALSE	TRUE	FALSE	TRUE	FALSE	Major problem	FALSE	FALSE	FALSE	FALSE	FALSE	FALSE	FALSE	FALSE	TRUE	Black/African American Non-Hispanic		$15,000 to $24,999	College: 1-3 years or technical school training	2
287	484	TRUE	FALSE	FALSE	FALSE	FALSE	FALSE	FALSE	FALSE	FALSE	TV/local news		TRUE	FALSE	FALSE	FALSE	FALSE	FALSE	FALSE	FALSE	FALSE	FALSE	No	No		No	My child(ren) do(es) not receive special education	Do not know/not sure	FALSE	FALSE	FALSE	FALSE	FALSE	TRUE	Not a problem	TRUE	FALSE	FALSE	FALSE	FALSE	FALSE	FALSE	FALSE	FALSE	Black/African American Non-Hispanic		$35,000 to $49,999	Grade 12 or GED (high school graduate)	5
287	488	FALSE	FALSE	FALSE	FALSE	FALSE	FALSE	TRUE	FALSE	FALSE	Other	Automated phone call from the school;Phone call or text message from your child	FALSE	FALSE	FALSE	FALSE	FALSE	FALSE	FALSE	FALSE	FALSE	FALSE	No	No		No	No	No	FALSE	FALSE	FALSE	FALSE	FALSE	FALSE	Not a problem	FALSE	FALSE	FALSE	FALSE	TRUE	FALSE	FALSE	FALSE	FALSE	Black/African American Non-Hispanic		Less than $15,000	College: 1-3 years or technical school training	1
287	492	FALSE	FALSE	FALSE	FALSE	FALSE	FALSE	TRUE	FALSE	FALSE	Phone call or text message from your child		FALSE	FALSE	FALSE	FALSE	TRUE	FALSE	FALSE	FALSE	FALSE	FALSE	No	Yes	50	My child is not enrolled in the free/reduced lunch program	My child(ren) do(es) not receive special education	No	FALSE	FALSE	TRUE	FALSE	FALSE	FALSE	Major problem	TRUE	FALSE	FALSE	FALSE	TRUE	FALSE	FALSE	FALSE	FALSE	White Non-Hispanic		Greater than or equal to $75,000	College: 4 years or more (college graduate)	1
287	496	FALSE	FALSE	FALSE	TRUE	FALSE	FALSE	FALSE	FALSE	TRUE	Other	Automated phone call from the school;Letter from the school	FALSE	FALSE	FALSE	FALSE	FALSE	FALSE	FALSE	FALSE	FALSE	TRUE	Do not know/not sure	No		No		Do not know/not sure	FALSE	FALSE	FALSE	FALSE	TRUE	FALSE	Do not know/Not sure	TRUE	FALSE	FALSE	FALSE	FALSE	FALSE	FALSE	FALSE	FALSE	Black/African American Non-Hispanic		Less than $15,000	Grade 12 or GED (high school graduate)	1
287	497	FALSE	FALSE	FALSE	TRUE	FALSE	FALSE	TRUE	FALSE	FALSE	Other	Letter from the school;TV/local news	FALSE	FALSE	TRUE	TRUE	FALSE	FALSE	FALSE	FALSE	FALSE	FALSE	Do not know/not sure	Yes	240	Yes	My child(ren) do(es) not receive special education	Do not know/not sure	FALSE	FALSE	TRUE	FALSE	FALSE	FALSE	Major problem	FALSE	FALSE	FALSE	FALSE	TRUE	FALSE	FALSE	FALSE	FALSE	White Non-Hispanic		$35,000 to $49,999	Graduate or professional school (1 year or more)	1
287	505	FALSE	FALSE	FALSE	FALSE	TRUE	FALSE	FALSE	FALSE	FALSE	Letter from the school		FALSE	FALSE	TRUE	FALSE	FALSE	FALSE	FALSE	FALSE	FALSE	FALSE	No	No		No	My child(ren) do(es) not receive special education	No	FALSE	FALSE	FALSE	FALSE	FALSE	TRUE	Not a problem	TRUE	TRUE	FALSE	FALSE	TRUE	TRUE	TRUE	FALSE	FALSE	White Non-Hispanic		$15,000 to $24,999	Grade 12 or GED (high school graduate)	1
287	508	FALSE	FALSE	FALSE	TRUE	FALSE	FALSE	FALSE	FALSE	FALSE	Letter from the school		TRUE	FALSE	FALSE	FALSE	FALSE	FALSE	FALSE	FALSE	FALSE	FALSE	No	No		No	My child(ren) do(es) not receive special education	No	FALSE	FALSE	FALSE	FALSE	FALSE	TRUE	Not a problem	TRUE	FALSE	FALSE	FALSE	FALSE	FALSE	FALSE	FALSE	FALSE	White Non-Hispanic		$35,000 to $49,999	College: 4 years or more (college graduate)	1
287	509	FALSE	FALSE	FALSE	TRUE	FALSE	FALSE	FALSE	FALSE	FALSE	Letter from the school		FALSE	FALSE	TRUE	FALSE	FALSE	FALSE	FALSE	FALSE	FALSE	FALSE	No	Yes	200	No	My child(ren) do(es) not receive special education	No	TRUE	FALSE	FALSE	FALSE	TRUE	FALSE	Major problem	TRUE	FALSE	FALSE	FALSE	TRUE	FALSE	FALSE	FALSE	FALSE	Black/African American Non-Hispanic		$25,000 to $34,999	Graduate or professional school (1 year or more)	1
287	511	FALSE	FALSE	FALSE	FALSE	FALSE	FALSE	FALSE	TRUE	FALSE	Automated phone call from the school		TRUE	FALSE	FALSE	FALSE	FALSE	FALSE	FALSE	FALSE	FALSE	FALSE	No	No		My child is not enrolled in the free/reduced lunch program	My child(ren) do(es) not receive special education	Do not know/not sure	FALSE	FALSE	FALSE	FALSE	FALSE	TRUE	Not a problem	TRUE	FALSE	FALSE	FALSE	FALSE	FALSE	FALSE	FALSE	FALSE	White Non-Hispanic		Prefer not to answer	Grade 12 or GED (high school graduate)	1
287	517	FALSE	FALSE	FALSE	TRUE	FALSE	FALSE	FALSE	FALSE	FALSE	Automated phone call from the school		TRUE	FALSE	FALSE	FALSE	FALSE	FALSE	FALSE	FALSE	FALSE	FALSE	No	No		No	My child(ren) do(es) not receive special education	No	FALSE	FALSE	FALSE	FALSE	FALSE	TRUE	Not a problem	TRUE	FALSE	FALSE	FALSE	FALSE	FALSE	FALSE	FALSE	FALSE	Hispanic/Latino		Less than $15,000	Grade 12 or GED (high school graduate)	2
287	518	FALSE	FALSE	FALSE	FALSE	FALSE	FALSE	FALSE	FALSE	FALSE	Other	AUTOMATED PHONE CALL FROM THE SCHOOL, PHONE CALL OR TEXT MESSAGE FROM YOUR SCHOOL	FALSE	FALSE	FALSE	FALSE	FALSE	FALSE	FALSE	FALSE	FALSE	FALSE	Do not know/not sure	No		No		No	FALSE	FALSE	FALSE	FALSE	FALSE	TRUE	Do not know/Not sure	TRUE	FALSE	FALSE	FALSE	FALSE	FALSE	FALSE	FALSE	FALSE	White Non-Hispanic	ASIAN	Prefer not to answer	Grade 12 or GED (high school graduate)	3
287	520	FALSE	FALSE	FALSE	TRUE	FALSE	FALSE	FALSE	FALSE	FALSE	Letter from the school		TRUE	FALSE	FALSE	FALSE	FALSE	FALSE	FALSE	FALSE	FALSE	FALSE	No	No		Yes	No	No	FALSE	FALSE	FALSE	FALSE	FALSE	TRUE	Not a problem	TRUE	FALSE	FALSE	FALSE	FALSE	FALSE	FALSE	FALSE	FALSE	Black/African American Non-Hispanic		Less than $15,000	Grade 12 or GED (high school graduate)	3
287	521	FALSE	FALSE	FALSE	FALSE	FALSE	FALSE	TRUE	FALSE	FALSE	Phone call or text message from your child		FALSE	FALSE	FALSE	FALSE	TRUE	FALSE	FALSE	FALSE	FALSE	FALSE	No	No		No	My child(ren) do(es) not receive special education	No	TRUE	FALSE	FALSE	FALSE	TRUE	FALSE	Medium/Moderate problem	TRUE	FALSE	FALSE	TRUE	TRUE	TRUE	FALSE	FALSE	FALSE	Black/African American Non-Hispanic		$15,000 to $24,999	College: 1-3 years or technical school training	1
287	522	FALSE	FALSE	FALSE	FALSE	FALSE	FALSE	FALSE	TRUE	FALSE	Letter from the school		FALSE	FALSE	FALSE	FALSE	FALSE	FALSE	FALSE	FALSE	FALSE	FALSE	No	Yes		Yes		No	TRUE	FALSE	FALSE	FALSE	FALSE	FALSE	Major problem	TRUE	FALSE	FALSE	TRUE	FALSE	FALSE	TRUE	FALSE	FALSE	White Non-Hispanic		$25,000 to $34,999	College: 1-3 years or technical school training	3
287	524	FALSE	FALSE	FALSE	FALSE	FALSE	FALSE	TRUE	FALSE	FALSE	Automated phone call from the school		TRUE	FALSE	FALSE	FALSE	FALSE	FALSE	FALSE	FALSE	FALSE	FALSE	No	Yes	50	No	My child(ren) do(es) not receive special education	No	FALSE	FALSE	FALSE	FALSE	FALSE	TRUE	Major problem	TRUE	FALSE	FALSE	FALSE	FALSE	FALSE	FALSE	FALSE	FALSE	Black/African American Non-Hispanic		$15,000 to $24,999	College: 4 years or more (college graduate)	3
287	526	FALSE	FALSE	FALSE	FALSE	FALSE	FALSE	TRUE	FALSE	FALSE	Automated phone call from the school		FALSE	FALSE	TRUE	FALSE	FALSE	FALSE	FALSE	FALSE	FALSE	FALSE	Do not know/not sure	No		No	Do not know/not sure	Do not know/not sure	FALSE	FALSE	FALSE	FALSE	FALSE	TRUE	Medium/Moderate problem	TRUE	FALSE	FALSE	FALSE	TRUE	FALSE	FALSE	FALSE	FALSE	White Non-Hispanic		Greater than or equal to $75,000	Graduate or professional school (1 year or more)	2
287	533	FALSE	FALSE	FALSE	FALSE	FALSE	FALSE	TRUE	TRUE	FALSE	Automated phone call from the school		FALSE	FALSE	TRUE	FALSE	FALSE	FALSE	FALSE	FALSE	FALSE	FALSE	Do not know/not sure	No		No	My child(ren) do(es) not receive special education	Do not know/not sure	FALSE	FALSE	FALSE	FALSE	FALSE	TRUE	Not a problem	FALSE	FALSE	FALSE	FALSE	TRUE	FALSE	FALSE	FALSE	FALSE	Black/African American Non-Hispanic		$15,000 to $24,999	College: 1-3 years or technical school training	2
287	534	FALSE	FALSE	FALSE	TRUE	FALSE	FALSE	TRUE	FALSE	FALSE	TV/local news	Email from the school;Letter from the school;TV/local news	FALSE	FALSE	FALSE	FALSE	TRUE	FALSE	FALSE	FALSE	FALSE	FALSE	No	No		No	My child(ren) do(es) not receive special education	No	FALSE	FALSE	TRUE	FALSE	FALSE	FALSE	Major problem	TRUE	FALSE	FALSE	FALSE	TRUE	TRUE	FALSE	FALSE	FALSE	Black/African American Non-Hispanic		$15,000 to $24,999	College: 1-3 years or technical school training	1
287	546	FALSE	FALSE	FALSE	FALSE	FALSE	FALSE	TRUE	FALSE	FALSE	Automated phone call from the school		FALSE	FALSE	FALSE	FALSE	TRUE	FALSE	FALSE	FALSE	FALSE	FALSE	No	Yes	150	No	My child(ren) do(es) not receive special education	Do not know/not sure	TRUE	TRUE	TRUE	FALSE	TRUE	FALSE	Major problem	TRUE	TRUE	FALSE	FALSE	TRUE	FALSE	FALSE	FALSE	FALSE	White Non-Hispanic		Less than $15,000	College: 1-3 years or technical school training	2
287	547	TRUE	FALSE	FALSE	FALSE	FALSE	FALSE	FALSE	FALSE	FALSE	Letter from the school		FALSE	FALSE	FALSE	FALSE	FALSE	FALSE	FALSE	FALSE	FALSE	FALSE				No	My child(ren) do(es) not receive special education	No	FALSE	FALSE	FALSE	FALSE	FALSE	FALSE		TRUE	FALSE	FALSE	FALSE	FALSE	FALSE	FALSE	FALSE	FALSE	Black/African American Non-Hispanic		Less than $15,000	Grade 12 or GED (high school graduate)	2
287	550	FALSE	FALSE	FALSE	TRUE	FALSE	FALSE	FALSE	FALSE	FALSE	Letter from the school		FALSE	FALSE	FALSE	FALSE	TRUE	FALSE	FALSE	FALSE	FALSE	FALSE	No	Yes	100	No	My child(ren) do(es) not receive special education	Do not know/not sure	TRUE	FALSE	FALSE	FALSE	TRUE	FALSE	Major problem	FALSE	FALSE	FALSE	FALSE	TRUE	FALSE	FALSE	FALSE	FALSE	White Non-Hispanic		$35,000 to $49,999	College: 1-3 years or technical school training	1
287	553	FALSE	FALSE	FALSE	FALSE	TRUE	FALSE	FALSE	FALSE	FALSE	Other	AUTOMATED PHONE CALL FROM THE SCHOOL, EMAIL FROM THE SCHOOL, LETTER FROM THE SCHOOL	TRUE	FALSE	FALSE	FALSE	FALSE	FALSE	FALSE	FALSE	FALSE	FALSE	No	No		No	Do not know/not sure	No	FALSE	FALSE	TRUE	FALSE	FALSE	FALSE	Not a problem	TRUE	FALSE	FALSE	FALSE	FALSE	FALSE	FALSE	FALSE	FALSE	White Non-Hispanic		$15,000 to $24,999	College: 1-3 years or technical school training	2
287	565	FALSE	FALSE	FALSE	FALSE	FALSE	FALSE	TRUE	FALSE	FALSE	Automated phone call from the school		FALSE	FALSE	FALSE	FALSE	FALSE	FALSE	FALSE	TRUE	FALSE	FALSE	No	Yes	200	No	Yes	No	FALSE	TRUE	FALSE	FALSE	FALSE	FALSE	Major problem	TRUE	TRUE	FALSE	FALSE	FALSE	FALSE	FALSE	FALSE	FALSE	White Non-Hispanic		Less than $15,000	Grade 9-11	2
287	604	FALSE	FALSE	FALSE	FALSE	FALSE	FALSE	TRUE	FALSE	FALSE	Automated phone call from the school	phone or text; letter from school; tv/local news	TRUE	FALSE	FALSE	FALSE	FALSE	FALSE	FALSE	FALSE	FALSE	FALSE	No	No		No	My child(ren) do(es) not receive special education	Yes	FALSE	FALSE	FALSE	FALSE	FALSE	TRUE	Not a problem	TRUE	FALSE	FALSE	FALSE	FALSE	FALSE	FALSE	FALSE	FALSE	Black/African American Non-Hispanic		Prefer not to answer	College: 1-3 years or technical school training	2
287	9252	FALSE	FALSE	FALSE	FALSE	FALSE	FALSE	FALSE	TRUE	FALSE	Automated phone call from the school		FALSE	FALSE	FALSE	FALSE	TRUE	FALSE	FALSE	FALSE	FALSE	FALSE	Yes	No		Yes	Yes	Do not know/not sure	FALSE	FALSE	FALSE	FALSE	FALSE	TRUE	Minor problem	TRUE	FALSE	FALSE	TRUE	TRUE	FALSE	FALSE	FALSE	FALSE	Black/African American Non-Hispanic		Less than $15,000	Grade 12 or GED (high school graduate)	1
287	9282	FALSE	FALSE	FALSE	FALSE	FALSE	FALSE	TRUE	FALSE	FALSE	Automated phone call from the school		FALSE	FALSE	TRUE	FALSE	FALSE	TRUE	FALSE	TRUE	FALSE	FALSE	No	No		No	My child(ren) do(es) not receive special education	No	TRUE	FALSE	TRUE	FALSE	TRUE	FALSE	Major problem	TRUE	FALSE	FALSE	FALSE	FALSE	FALSE	FALSE	FALSE	TRUE	White Non-Hispanic		$15,000 to $24,999	Grade 12 or GED (high school graduate)	1
287	9387	FALSE	FALSE	FALSE	FALSE	FALSE	FALSE	FALSE	TRUE	FALSE	Automated phone call from the school		FALSE	FALSE	TRUE	FALSE	FALSE	FALSE	FALSE	FALSE	FALSE	FALSE	Do not know/not sure	Yes	50	No	My child(ren) do(es) not receive special education	Do not know/not sure	FALSE	FALSE	FALSE	FALSE	FALSE	TRUE	Minor problem	TRUE	TRUE	FALSE	FALSE	TRUE	FALSE	FALSE	FALSE	FALSE	White Non-Hispanic		$35,000 to $49,999	Grade 12 or GED (high school graduate)	1
287	9388	FALSE	FALSE	FALSE	FALSE	FALSE	FALSE	TRUE	FALSE	FALSE	Automated phone call from the school		TRUE	FALSE	FALSE	FALSE	FALSE	FALSE	FALSE	FALSE	FALSE	FALSE	Do not know/not sure	No		No	My child(ren) do(es) not receive special education	Do not know/not sure	FALSE	FALSE	FALSE	FALSE	FALSE	TRUE	Not a problem	TRUE	FALSE	FALSE	FALSE	FALSE	FALSE	FALSE	FALSE	FALSE	White Non-Hispanic		Prefer not to answer	Graduate or professional school (1 year or more)	1
287	9389	FALSE	FALSE	FALSE	FALSE	TRUE	FALSE	FALSE	FALSE	FALSE	Automated phone call from the school		FALSE	FALSE	TRUE	FALSE	FALSE	FALSE	FALSE	FALSE	FALSE	FALSE	No	Yes		No	No	No	FALSE	FALSE	FALSE	FALSE	FALSE	TRUE	Major problem	FALSE	FALSE	FALSE	FALSE	FALSE	FALSE	FALSE	FALSE	FALSE	White Non-Hispanic		$50,000 to $74,999	College: 4 years or more (college graduate)	2
287	9390	FALSE	FALSE	FALSE	FALSE	FALSE	FALSE	TRUE	FALSE	FALSE	TV/local news		FALSE	FALSE	FALSE	FALSE	TRUE	TRUE	FALSE	FALSE	FALSE	FALSE	No	Yes	150	Prefer not to answer	My child(ren) do(es) not receive special education	No	FALSE	FALSE	FALSE	FALSE	TRUE	FALSE	Major problem	FALSE	FALSE	FALSE	FALSE	TRUE	FALSE	FALSE	FALSE	TRUE	Black/African American Non-Hispanic		$25,000 to $34,999	College: 4 years or more (college graduate)	1
287	9401	FALSE	FALSE	FALSE	TRUE	FALSE	FALSE	FALSE	FALSE	FALSE	Automated phone call from the school		FALSE	FALSE	FALSE	FALSE	TRUE	FALSE	FALSE	FALSE	FALSE	FALSE	No	Yes	200	Yes		No	TRUE	TRUE	FALSE	FALSE	TRUE	FALSE	Major problem	FALSE	FALSE	FALSE	FALSE	TRUE	FALSE	FALSE	FALSE	FALSE	Black/African American Non-Hispanic		$15,000 to $24,999	Grade 9-11	2
287	9404	FALSE	FALSE	TRUE	FALSE	TRUE	TRUE	TRUE	FALSE	FALSE	Automated phone call from the school		FALSE	FALSE	FALSE	FALSE	FALSE	FALSE	FALSE	FALSE	FALSE	FALSE	No	Yes		No	My child(ren) do(es) not receive special education	No	TRUE	TRUE	TRUE	FALSE	TRUE	FALSE	Medium/Moderate problem	FALSE	FALSE	FALSE	FALSE	TRUE	FALSE	FALSE	FALSE	FALSE	White Non-Hispanic		$25,000 to $34,999	College: 1-3 years or technical school training	2
287	9451	FALSE	FALSE	FALSE	FALSE	TRUE	FALSE	FALSE	FALSE	FALSE	Automated phone call from the school		FALSE	FALSE	TRUE	FALSE	FALSE	FALSE	FALSE	FALSE	FALSE	FALSE	No	No		My child is not enrolled in the free/reduced lunch program	My child(ren) do(es) not receive special education	No	FALSE	FALSE	FALSE	FALSE	FALSE	TRUE	Not a problem	TRUE	FALSE	FALSE	FALSE	FALSE	FALSE	FALSE	FALSE	FALSE	White Non-Hispanic		$50,000 to $74,999	Graduate or professional school (1 year or more)	2
287	9999	FALSE	FALSE	FALSE	TRUE	FALSE	FALSE	TRUE	FALSE	FALSE	Other	AUTOMATED PHONE CALL FROM THE SCHOOL, LETTER FROM THE SCHOOL, TV/LOCAL NEWS	FALSE	FALSE	FALSE	FALSE	FALSE	FALSE	FALSE	TRUE	FALSE	FALSE	No	Yes	185	Yes	My child(ren) do(es) not receive special education	No	TRUE	TRUE	FALSE	FALSE	FALSE	FALSE	Major problem	TRUE	FALSE	FALSE	FALSE	FALSE	FALSE	FALSE	FALSE	FALSE	Black/African American Non-Hispanic		$15,000 to $24,999	College: 1-3 years or technical school training	1
288	4	TRUE	FALSE	FALSE	FALSE	FALSE	FALSE	TRUE	FALSE	FALSE	Automated phone call from the school		TRUE	FALSE	FALSE	FALSE	FALSE	FALSE	FALSE	FALSE	FALSE	FALSE	No	No		Yes		No	FALSE	FALSE	FALSE	TRUE	FALSE	FALSE	Major problem	TRUE	FALSE	FALSE	FALSE	FALSE	FALSE	FALSE	FALSE	FALSE	Black/African American Non-Hispanic		$25,000 to $34,999	Grade 9-11	1
288	5	FALSE	FALSE	FALSE	TRUE	FALSE	FALSE	FALSE	FALSE	FALSE	Phone call or text message from your child		FALSE	FALSE	FALSE	FALSE	FALSE	FALSE	FALSE	FALSE	FALSE	FALSE	Do not know/not sure	No		No	Do not know/not sure	Do not know/not sure	FALSE	FALSE	FALSE	FALSE	FALSE	TRUE	Not a problem	TRUE	FALSE	FALSE	FALSE	FALSE	FALSE	FALSE	FALSE	FALSE	White Non-Hispanic		$15,000 to $24,999	College: 1-3 years or technical school training	2
288	6	FALSE	FALSE	FALSE	FALSE	FALSE	FALSE	TRUE	FALSE	FALSE	TV/local news		FALSE	FALSE	TRUE	FALSE	FALSE	FALSE	FALSE	FALSE	FALSE	FALSE	No	Yes	150	Prefer not to answer	My child(ren) do(es) not receive special education	Do not know/not sure	FALSE	FALSE	TRUE	FALSE	FALSE	FALSE	Medium/Moderate problem	TRUE	FALSE	FALSE	FALSE	TRUE	FALSE	FALSE	TRUE	FALSE	White Non-Hispanic		$15,000 to $24,999	College: 4 years or more (college graduate)	2
288	10	FALSE	FALSE	FALSE	FALSE	FALSE	FALSE	TRUE	FALSE	FALSE	Automated phone call from the school		TRUE	FALSE	TRUE	FALSE	FALSE	FALSE	FALSE	FALSE	FALSE	FALSE	No	No		Yes		No	FALSE	FALSE	FALSE	TRUE	TRUE	FALSE	Major problem	FALSE	TRUE	FALSE	FALSE	FALSE	FALSE	FALSE	FALSE	FALSE	Black/African American Non-Hispanic		$25,000 to $34,999	Grade 9-11	1
288	34	FALSE	FALSE	FALSE	FALSE	FALSE	FALSE	TRUE	FALSE	FALSE	Other	Email from the school;Internet/School's website;TV/local news	FALSE	FALSE	FALSE	FALSE	FALSE	FALSE	FALSE	FALSE	FALSE	FALSE	No	No		No	My child(ren) do(es) not receive special education	No	FALSE	FALSE	FALSE	FALSE	FALSE	TRUE	Minor problem	TRUE	FALSE	TRUE	FALSE	FALSE	FALSE	FALSE	FALSE	FALSE	Black/African American Non-Hispanic		Prefer not to answer	College: 4 years or more (college graduate)	2
288	56	FALSE	FALSE	FALSE	FALSE	FALSE	FALSE	FALSE	TRUE	FALSE	Other	Automated phone call from the school;Email from the school;Internet/School's website;Radio;TV/local news	FALSE	FALSE	FALSE	TRUE	FALSE	FALSE	FALSE	FALSE	FALSE	FALSE	Do not know/not sure	Yes	400	No	Do not know/not sure		FALSE	FALSE	FALSE	FALSE	FALSE	TRUE	Medium/Moderate problem	FALSE	FALSE	TRUE	FALSE	FALSE	FALSE	FALSE	FALSE	FALSE	White Non-Hispanic		Less than $15,000	College: 1-3 years or technical school training	2
288	80	FALSE	TRUE	FALSE	FALSE	FALSE	TRUE	TRUE	FALSE	FALSE	Other	Automated phone call from the school;Phone call or text message from your child	FALSE	FALSE	TRUE	TRUE	FALSE	FALSE	FALSE	FALSE	FALSE	FALSE	No	No		No	My child(ren) do(es) not receive special education	No	FALSE	FALSE	TRUE	FALSE	TRUE	FALSE	Major problem	TRUE	FALSE	TRUE	FALSE	FALSE	FALSE	FALSE	FALSE	FALSE	Other	White & Native America Indian/Alaska Native	$35,000 to $49,999	Grade 12 or GED (high school graduate)	2
288	92	FALSE	FALSE	FALSE	FALSE	FALSE	FALSE	TRUE	FALSE	FALSE	Other	Automated phone call from the school;TV/local news	FALSE	FALSE	FALSE	FALSE	FALSE	FALSE	FALSE	FALSE	FALSE	FALSE	No	No		No	My child(ren) do(es) not receive special education	Do not know/not sure	FALSE	FALSE	FALSE	FALSE	FALSE	TRUE	Not a problem	FALSE	FALSE	FALSE	FALSE	FALSE	FALSE	FALSE	TRUE	FALSE	Black/African American Non-Hispanic		$25,000 to $34,999	College: 4 years or more (college graduate)	1
288	153	FALSE	FALSE	FALSE	FALSE	FALSE	FALSE	TRUE	FALSE	FALSE	Automated phone call from the school		FALSE	TRUE	FALSE	FALSE	FALSE	FALSE	FALSE	FALSE	FALSE	FALSE	Do not know/not sure	Yes		No	My child(ren) do(es) not receive special education	No	FALSE	FALSE	FALSE	FALSE	FALSE	TRUE	Not a problem	TRUE	FALSE	FALSE	FALSE	FALSE	FALSE	FALSE	FALSE	FALSE	Black/African American Non-Hispanic		Prefer not to answer	Prefer not to answer	1
288	155	TRUE	FALSE	FALSE	FALSE	FALSE	FALSE	TRUE	FALSE	FALSE	Other	Automated phone call from the school;TV/local news	FALSE	TRUE	FALSE	TRUE	FALSE	FALSE	FALSE	FALSE	FALSE	FALSE	No	No		No	My child(ren) do(es) not receive special education	No	FALSE	FALSE	FALSE	FALSE	FALSE	TRUE	Not a problem	TRUE	FALSE	TRUE	FALSE	TRUE	TRUE	FALSE	FALSE	FALSE	Black/African American Non-Hispanic		$35,000 to $49,999	College: 1-3 years or technical school training	3
288	157	FALSE	FALSE	FALSE	FALSE	FALSE	FALSE	TRUE	FALSE	FALSE	Other	Automated phone call from the school;TV/local news	FALSE	FALSE	FALSE	FALSE	FALSE	FALSE	FALSE	FALSE	TRUE	FALSE	No	No		My child is not enrolled in the free/reduced lunch program	My child(ren) do(es) not receive special education	No	FALSE	FALSE	FALSE	FALSE	FALSE	TRUE	Minor problem	TRUE	FALSE	FALSE	FALSE	FALSE	FALSE	FALSE	TRUE	FALSE	White Non-Hispanic		Greater than or equal to $75,000	College: 1-3 years or technical school training	2
288	162	FALSE	FALSE	FALSE	FALSE	FALSE	FALSE	TRUE	FALSE	FALSE	Automated phone call from the school		TRUE	FALSE	FALSE	FALSE	FALSE	FALSE	FALSE	FALSE	TRUE	FALSE	No	Yes		Yes	My child(ren) do(es) not receive special education	No	FALSE	FALSE	FALSE	FALSE	FALSE	TRUE	Medium/Moderate problem	FALSE	FALSE	FALSE	FALSE	FALSE	FALSE	FALSE	TRUE	FALSE	White Non-Hispanic		Less than $15,000	Grade 12 or GED (high school graduate)	1
288	164	FALSE	FALSE	FALSE	TRUE	TRUE	TRUE	TRUE	FALSE	FALSE	Other	Automated phone call from the school;Phone call or text message from your child;Letter from the school;Radio;TV/local news	FALSE	FALSE	TRUE	TRUE	TRUE	FALSE	FALSE	FALSE	TRUE	FALSE	No	Yes		No	My child(ren) do(es) not receive special education	No	FALSE	FALSE	TRUE	FALSE	FALSE	FALSE	Minor problem	TRUE	FALSE	FALSE	FALSE	TRUE	FALSE	FALSE	TRUE	FALSE	Black/African American Non-Hispanic		$25,000 to $34,999	College: 1-3 years or technical school training	3
288	175	FALSE	FALSE	FALSE	FALSE	FALSE	FALSE	TRUE	FALSE	FALSE	Automated phone call from the school		FALSE	FALSE	FALSE	FALSE	FALSE	FALSE	FALSE	TRUE	FALSE	FALSE	No	Yes	75	No	My child(ren) do(es) not receive special education	No	FALSE	TRUE	FALSE	FALSE	TRUE	FALSE	Major problem	TRUE	FALSE	FALSE	FALSE	FALSE	FALSE	FALSE	FALSE	FALSE	White Non-Hispanic		$25,000 to $34,999	College: 1-3 years or technical school training	1
288	176	FALSE	FALSE	FALSE	FALSE	FALSE	FALSE	TRUE	FALSE	FALSE	Email from the school		FALSE	FALSE	TRUE	FALSE	TRUE	FALSE	FALSE	FALSE	FALSE	FALSE	No	Yes	50	No	My child(ren) do(es) not receive special education	No	FALSE	FALSE	FALSE	FALSE	TRUE	FALSE	Not a problem	FALSE	FALSE	FALSE	FALSE	TRUE	FALSE	FALSE	TRUE	FALSE	White Non-Hispanic		$35,000 to $49,999	College: 1-3 years or technical school training	2
288	224	FALSE	FALSE	FALSE	FALSE	FALSE	FALSE	FALSE	TRUE	FALSE	Letter from the school		FALSE	FALSE	FALSE	FALSE	FALSE	FALSE	FALSE	FALSE	TRUE	FALSE	Do not know/not sure	No		My child is not enrolled in the free/reduced lunch program	Do not know/not sure	Do not know/not sure	FALSE	FALSE	FALSE	FALSE	FALSE	TRUE	Not a problem	TRUE	FALSE	FALSE	FALSE	FALSE	FALSE	FALSE	FALSE	FALSE	White Non-Hispanic		Prefer not to answer	Prefer not to answer	1
288	225	TRUE	TRUE	TRUE	TRUE	FALSE	FALSE	TRUE	FALSE	FALSE	Phone call or text message from your child		FALSE	TRUE	FALSE	FALSE	FALSE	FALSE	FALSE	FALSE	FALSE	FALSE		No		No	Do not know/not sure	Do not know/not sure	FALSE	FALSE	FALSE	FALSE	FALSE	TRUE	Not a problem	FALSE	FALSE	FALSE	FALSE	FALSE	FALSE	FALSE	TRUE	FALSE	Black/African American Non-Hispanic		$25,000 to $34,999	Grade 12 or GED (high school graduate)	1
288	226	TRUE	TRUE	FALSE	TRUE	FALSE	FALSE	TRUE	FALSE	FALSE	Phone call or text message from your child		FALSE	FALSE	FALSE	FALSE	FALSE	FALSE	FALSE	FALSE	TRUE	FALSE	Do not know/not sure	No		No	Do not know/not sure	Do not know/not sure	FALSE	FALSE	FALSE	FALSE	FALSE	TRUE	Do not know/Not sure	FALSE	FALSE	FALSE	FALSE	FALSE	FALSE	FALSE	TRUE	FALSE	Black/African American Non-Hispanic		$35,000 to $49,999	Grade 12 or GED (high school graduate)	1
288	301	FALSE	FALSE	FALSE	TRUE	FALSE	FALSE	FALSE	FALSE	FALSE	Automated phone call from the school		TRUE	FALSE	FALSE	FALSE	FALSE	FALSE	FALSE	FALSE	FALSE	FALSE	No	No		Yes	No	No	TRUE	FALSE	FALSE	TRUE	FALSE	FALSE	Do not know/Not sure	FALSE	FALSE	FALSE	FALSE	FALSE	FALSE	FALSE	FALSE	TRUE	Black/African American Non-Hispanic		$25,000 to $34,999	Grade 12 or GED (high school graduate)	1
288	304	FALSE	FALSE	FALSE	FALSE	FALSE	FALSE	TRUE	FALSE	FALSE	Other	Automated phone call from the school;Phone call or text message from your child	TRUE	FALSE	FALSE	FALSE	TRUE	FALSE	FALSE	FALSE	FALSE	FALSE	No	No		No	My child(ren) do(es) not receive special education	Do not know/not sure	FALSE	FALSE	FALSE	FALSE	FALSE	TRUE	Not a problem	TRUE	FALSE	FALSE	FALSE	TRUE	FALSE	FALSE	FALSE	FALSE	Black/African American Non-Hispanic		$15,000 to $24,999	College: 4 years or more (college graduate)	1
288	309	FALSE	FALSE	FALSE	FALSE	FALSE	FALSE	TRUE	FALSE	FALSE	Automated phone call from the school		TRUE	FALSE	FALSE	FALSE	FALSE	FALSE	FALSE	FALSE	FALSE	FALSE	No	No		No	My child(ren) do(es) not receive special education	No	FALSE	FALSE	FALSE	FALSE	FALSE	TRUE	Not a problem	TRUE	FALSE	FALSE	FALSE	FALSE	FALSE	FALSE	FALSE	FALSE	White Non-Hispanic		$15,000 to $24,999	Grade 12 or GED (high school graduate)	2
288	315	FALSE	FALSE	FALSE	FALSE	FALSE	FALSE	TRUE	FALSE	FALSE	TV/local news		TRUE	FALSE	FALSE	FALSE	FALSE	FALSE	FALSE	FALSE	FALSE	FALSE	No	Yes	100	No	No	No	FALSE	FALSE	FALSE	FALSE	TRUE	FALSE	Major problem	TRUE	FALSE	FALSE	TRUE	TRUE	FALSE	FALSE	FALSE	FALSE	White Non-Hispanic		$25,000 to $34,999	Other	3
288	318	FALSE	FALSE	FALSE	FALSE	FALSE	FALSE	FALSE	FALSE	TRUE	Other	Automated phone call from the school;Email from the school;Letter from the school	TRUE	TRUE	TRUE	FALSE	FALSE	FALSE	FALSE	TRUE	FALSE	FALSE	Do not know/not sure	Yes		No	My child(ren) do(es) not receive special education	No	FALSE	FALSE	FALSE	FALSE	FALSE	TRUE	Minor problem	FALSE	FALSE	FALSE	FALSE	FALSE	FALSE	FALSE	FALSE	TRUE	Black/African American Non-Hispanic			Other	3
288	319	FALSE	FALSE	FALSE	FALSE	FALSE	FALSE	TRUE	FALSE	FALSE	Automated phone call from the school		FALSE	FALSE	TRUE	FALSE	FALSE	FALSE	TRUE	FALSE	FALSE	FALSE	No	Yes	100	Yes	My child(ren) do(es) not receive special education	Do not know/not sure	TRUE	FALSE	TRUE	TRUE	TRUE	FALSE	Medium/Moderate problem	TRUE	FALSE	TRUE	FALSE	FALSE	FALSE	FALSE	TRUE	FALSE	White Non-Hispanic		Prefer not to answer	College: 1-3 years or technical school training	3
288	340	FALSE	TRUE	FALSE	FALSE	TRUE	FALSE	TRUE	FALSE	FALSE	Other	Automated phone call from the school;Email from the school;Internet/School's website	FALSE	FALSE	FALSE	FALSE	FALSE	FALSE	FALSE	FALSE	FALSE	FALSE	No	Yes		No	My child(ren) do(es) not receive special education	No	FALSE	FALSE	FALSE	FALSE	FALSE	TRUE	Not a problem	FALSE	FALSE	FALSE	FALSE	FALSE	FALSE	FALSE	TRUE	FALSE	Black/African American Non-Hispanic		$50,000 to $74,999	Graduate or professional school (1 year or more)	2
288	342	FALSE	FALSE	FALSE	FALSE	FALSE	FALSE	TRUE	FALSE	FALSE	TV/local news		TRUE	FALSE	FALSE	FALSE	FALSE	FALSE	FALSE	FALSE	FALSE	FALSE	No	No		No	My child(ren) do(es) not receive special education	No	FALSE	FALSE	FALSE	FALSE	FALSE	TRUE	Not a problem	TRUE	FALSE	FALSE	FALSE	FALSE	FALSE	FALSE	FALSE	FALSE			Prefer not to answer	Prefer not to answer	1
288	344	FALSE	FALSE	FALSE	FALSE	FALSE	FALSE	TRUE	TRUE	FALSE	Other	Automated phone call from the school;Letter from the school;TV/local news	FALSE	FALSE	FALSE	FALSE	FALSE	FALSE	FALSE	FALSE	TRUE	FALSE	No	No		No	My child(ren) do(es) not receive special education	No	FALSE	FALSE	TRUE	FALSE	FALSE	FALSE	Not a problem	TRUE	FALSE	FALSE	FALSE	TRUE	FALSE	FALSE	TRUE	FALSE	Black/African American Non-Hispanic		$15,000 to $24,999	College: 4 years or more (college graduate)	1
288	351	TRUE	FALSE	FALSE	FALSE	FALSE	FALSE	FALSE	FALSE	FALSE	Automated phone call from the school		FALSE	FALSE	FALSE	FALSE	FALSE	FALSE	FALSE	FALSE	FALSE	FALSE	Do not know/not sure	No		No	My child(ren) do(es) not receive special education	Do not know/not sure	FALSE	FALSE	FALSE	FALSE	FALSE	TRUE	Not a problem	FALSE	FALSE	FALSE	FALSE	FALSE	FALSE	FALSE	TRUE	FALSE	Black/African American Non-Hispanic		Prefer not to answer	Grade 9-11	1
288	354	FALSE	FALSE	FALSE	FALSE	FALSE	FALSE	TRUE	FALSE	FALSE	Automated phone call from the school		FALSE	TRUE	FALSE	FALSE	FALSE	FALSE	FALSE	FALSE	FALSE	FALSE	Do not know/not sure	No		No	My child(ren) do(es) not receive special education	No	FALSE	FALSE	FALSE	FALSE	FALSE	TRUE	Medium/Moderate problem	FALSE	FALSE	FALSE	FALSE	FALSE	FALSE	FALSE	TRUE	FALSE	White Non-Hispanic		Greater than or equal to $75,000	Graduate or professional school (1 year or more)	2
288	357	FALSE	FALSE	FALSE	FALSE	FALSE	FALSE	TRUE	FALSE	FALSE	Automated phone call from the school		FALSE	FALSE	FALSE	FALSE	FALSE	FALSE	FALSE	FALSE	TRUE	FALSE	Do not know/not sure	No		My child is not enrolled in the free/reduced lunch program	My child(ren) do(es) not receive special education	Do not know/not sure	FALSE	FALSE	FALSE	FALSE	FALSE	TRUE	Not a problem	FALSE	FALSE	FALSE	FALSE	FALSE	FALSE	FALSE	TRUE	FALSE	White Non-Hispanic		Greater than or equal to $75,000	College: 1-3 years or technical school training	1
288	360	FALSE	FALSE	FALSE	TRUE	FALSE	FALSE	FALSE	FALSE	FALSE	TV/local news		FALSE	FALSE	FALSE	TRUE	FALSE	FALSE	FALSE	FALSE	FALSE	FALSE	No	No		No	My child(ren) do(es) not receive special education	No	FALSE	FALSE	FALSE	FALSE	FALSE	TRUE	Minor problem	TRUE	FALSE	TRUE	FALSE	FALSE	FALSE	FALSE	TRUE	FALSE	White Non-Hispanic		Greater than or equal to $75,000	College: 4 years or more (college graduate)	2
288	371	FALSE	FALSE	FALSE	FALSE	FALSE	FALSE	TRUE	FALSE	FALSE	Other	Phone call or text message from your child;TV/local news	TRUE	FALSE	FALSE	FALSE	FALSE	FALSE	FALSE	FALSE	FALSE	FALSE	No	No		No	My child(ren) do(es) not receive special education	Do not know/not sure	FALSE	FALSE	FALSE	FALSE	FALSE	TRUE	Not a problem	TRUE	FALSE	FALSE	FALSE	FALSE	FALSE	FALSE	FALSE	FALSE	Black/African American Non-Hispanic		Prefer not to answer	Grade 12 or GED (high school graduate)	2
288	414	FALSE	FALSE	FALSE	FALSE	FALSE	FALSE	TRUE	FALSE	FALSE	Automated phone call from the school		FALSE	FALSE	FALSE	FALSE	TRUE	FALSE	FALSE	FALSE	FALSE	FALSE	No	No		Prefer not to answer	My child(ren) do(es) not receive special education	Do not know/not sure	FALSE	FALSE	FALSE	FALSE	FALSE	TRUE	Not a problem	FALSE	FALSE	FALSE	FALSE	FALSE	FALSE	FALSE	TRUE	FALSE	White Non-Hispanic		$15,000 to $24,999	Grade 12 or GED (high school graduate)	1
288	428	FALSE	FALSE	FALSE	FALSE	FALSE	FALSE	TRUE	FALSE	FALSE	Automated phone call from the school		TRUE	FALSE	FALSE	FALSE	FALSE	FALSE	FALSE	FALSE	FALSE	FALSE	No	Yes	250	Yes	My child(ren) do(es) not receive special education	No	FALSE	FALSE	TRUE	TRUE	TRUE	FALSE	Major problem	TRUE	FALSE	FALSE	FALSE	FALSE	FALSE	FALSE	FALSE	FALSE	White Non-Hispanic		$15,000 to $24,999	Grade 12 or GED (high school graduate)	2
288	442	FALSE	FALSE	FALSE	FALSE	FALSE	FALSE	TRUE	FALSE	FALSE	Other	Automated phone call from the school;TV/local news	FALSE	FALSE	FALSE	FALSE	TRUE	FALSE	FALSE	FALSE	FALSE	FALSE	No	Yes	120	Yes	My child(ren) do(es) not receive special education	No	FALSE	TRUE	FALSE	FALSE	FALSE	FALSE	Not a problem	FALSE	FALSE	TRUE	FALSE	TRUE	FALSE	FALSE	FALSE	FALSE	Black/African American Non-Hispanic		$35,000 to $49,999	College: 1-3 years or technical school training	2
288	472	FALSE	FALSE	FALSE	FALSE	FALSE	FALSE	TRUE	FALSE	FALSE	Other	Automated phone call from the school;Internet/School's website;TV/local news	FALSE	FALSE	FALSE	FALSE	FALSE	FALSE	FALSE	FALSE	FALSE	FALSE	No	No		No	My child(ren) do(es) not receive special education	No	FALSE	FALSE	FALSE	FALSE	FALSE	TRUE	Not a problem	TRUE	FALSE	FALSE	FALSE	FALSE	FALSE	FALSE	FALSE	FALSE	Black/African American Non-Hispanic		$15,000 to $24,999	College: 1-3 years or technical school training	1
288	483	FALSE	FALSE	FALSE	FALSE	FALSE	FALSE	TRUE	FALSE	FALSE	TV/local news		TRUE	FALSE	FALSE	FALSE	FALSE	FALSE	FALSE	FALSE	FALSE	FALSE	No	No		No	No	No	FALSE	FALSE	FALSE	FALSE	FALSE	TRUE	Not a problem	TRUE	FALSE	FALSE	FALSE	FALSE	FALSE	FALSE	FALSE	FALSE	White Non-Hispanic		$15,000 to $24,999	Grade 12 or GED (high school graduate)	2
288	487	FALSE	FALSE	FALSE	TRUE	FALSE	FALSE	FALSE	FALSE	FALSE	Letter from the school		FALSE	FALSE	FALSE	FALSE	FALSE	FALSE	FALSE	FALSE	TRUE	FALSE	No	No		No	No	No	FALSE	FALSE	FALSE	FALSE	FALSE	TRUE	Medium/Moderate problem	TRUE	FALSE	FALSE	FALSE	FALSE	FALSE	FALSE	FALSE	FALSE	Black/African American Non-Hispanic		Less than $15,000	College: 1-3 years or technical school training	1
288	490	FALSE	FALSE	FALSE	FALSE	FALSE	FALSE	TRUE	FALSE	FALSE	Automated phone call from the school		FALSE	FALSE	FALSE	FALSE	FALSE	FALSE	FALSE	FALSE	FALSE	FALSE	No	No		No	My child(ren) do(es) not receive special education	No	FALSE	FALSE	FALSE	FALSE	FALSE	TRUE	Not a problem	TRUE	FALSE	FALSE	FALSE	FALSE	FALSE	FALSE	FALSE	FALSE			Less than $15,000	Grade 12 or GED (high school graduate)	1
288	491	FALSE	FALSE	FALSE	FALSE	FALSE	FALSE	TRUE	FALSE	FALSE	Other	Automated phone call from the school;Letter from the school;TV/local news	TRUE	FALSE	FALSE	FALSE	FALSE	FALSE	FALSE	FALSE	FALSE	FALSE	No	No		No	No	No	FALSE	FALSE	FALSE	FALSE	FALSE	FALSE	Not a problem	TRUE	FALSE	FALSE	FALSE	FALSE	FALSE	FALSE	FALSE	FALSE	Black/African American Non-Hispanic		Less than $15,000	Other	4
288	498	FALSE	FALSE	FALSE	FALSE	FALSE	FALSE	TRUE	FALSE	FALSE	Internet/School's website		TRUE	FALSE	FALSE	FALSE	FALSE	FALSE	FALSE	FALSE	FALSE	FALSE	No	No		My child is not enrolled in the free/reduced lunch program	My child(ren) do(es) not receive special education	No	FALSE	FALSE	FALSE	FALSE	FALSE	TRUE	Not a problem	TRUE	FALSE	FALSE	FALSE	FALSE	FALSE	FALSE	FALSE	FALSE	White Non-Hispanic		Greater than or equal to $75,000	College: 1-3 years or technical school training	1
288	501	FALSE	FALSE	FALSE	FALSE	FALSE	FALSE	TRUE	FALSE	FALSE	Automated phone call from the school		TRUE	FALSE	FALSE	FALSE	FALSE	FALSE	FALSE	FALSE	FALSE	FALSE	No	No		No	My child(ren) do(es) not receive special education	No	FALSE	FALSE	FALSE	FALSE	FALSE	TRUE	Not a problem	TRUE	FALSE	FALSE	FALSE	FALSE	FALSE	FALSE	FALSE	FALSE	Black/African American Non-Hispanic		$35,000 to $49,999	College: 4 years or more (college graduate)	1
288	507	FALSE	FALSE	FALSE	FALSE	FALSE	FALSE	TRUE	FALSE	FALSE	Phone call or text message from your child		FALSE	FALSE	FALSE	TRUE	FALSE	FALSE	FALSE	FALSE	FALSE	FALSE	Do not know/not sure	No		Prefer not to answer	Do not know/not sure	Do not know/not sure	FALSE	FALSE	FALSE	FALSE	FALSE	TRUE	Do not know/Not sure	FALSE	FALSE	FALSE	FALSE	FALSE	FALSE	FALSE	FALSE	TRUE	White Non-Hispanic		Prefer not to answer	Prefer not to answer	2
288	520	TRUE	FALSE	FALSE	FALSE	TRUE	FALSE	TRUE	FALSE	FALSE	Other	Automated phone call from the school;Email from the school;Internet/School's website	FALSE	FALSE	FALSE	FALSE	FALSE	FALSE	FALSE	FALSE	TRUE	FALSE	No	No		No	My child(ren) do(es) not receive special education	No	FALSE	FALSE	TRUE	FALSE	TRUE	FALSE	Major problem	TRUE	FALSE	FALSE	FALSE	FALSE	FALSE	FALSE	FALSE	FALSE	Black/African American Non-Hispanic		$35,000 to $49,999	College: 4 years or more (college graduate)	3
288	597	FALSE	FALSE	FALSE	FALSE	FALSE	FALSE	TRUE	FALSE	TRUE	Automated phone call from the school		FALSE	FALSE	FALSE	FALSE	FALSE	FALSE	FALSE	FALSE	TRUE	FALSE	No	Yes		Yes	My child(ren) do(es) not receive special education	No	FALSE	FALSE	FALSE	TRUE	TRUE	FALSE	Minor problem	TRUE	TRUE	FALSE	FALSE	FALSE	FALSE	FALSE	FALSE	FALSE	White Non-Hispanic		$35,000 to $49,999	College: 1-3 years or technical school training	2
288	599	FALSE	FALSE	FALSE	FALSE	FALSE	FALSE	TRUE	FALSE	FALSE	Email from the school		FALSE	FALSE	FALSE	FALSE	FALSE	FALSE	FALSE	FALSE	TRUE	FALSE	No	Yes		No	Do not know/not sure	No	FALSE	FALSE	FALSE	FALSE	FALSE	TRUE	Minor problem	FALSE	FALSE	FALSE	FALSE	FALSE	FALSE	FALSE	TRUE	FALSE	White Non-Hispanic		$35,000 to $49,999	College: 1-3 years or technical school training	1
288	600	FALSE	FALSE	FALSE	FALSE	FALSE	FALSE	FALSE	FALSE	TRUE	Other	Text message to my cellphone.	FALSE	FALSE	FALSE	FALSE	FALSE	FALSE	FALSE	FALSE	TRUE	FALSE	No	No		No	My child(ren) do(es) not receive special education	Do not know/not sure	FALSE	FALSE	FALSE	FALSE	FALSE	TRUE	Do not know/Not sure	FALSE	FALSE	FALSE	FALSE	FALSE	FALSE	FALSE	TRUE	FALSE	Black/African American Non-Hispanic		$50,000 to $74,999	College: 1-3 years or technical school training	2
288	601	FALSE	FALSE	FALSE	FALSE	FALSE	TRUE	FALSE	FALSE	FALSE	Automated phone call from the school		FALSE	FALSE	FALSE	FALSE	FALSE	FALSE	FALSE	TRUE	FALSE	FALSE	No	Yes	200	No	My child(ren) do(es) not receive special education	No	FALSE	FALSE	FALSE	FALSE	FALSE	TRUE	Not a problem	TRUE	FALSE	FALSE	FALSE	FALSE	FALSE	FALSE	FALSE	FALSE	White Non-Hispanic		$35,000 to $49,999	College: 1-3 years or technical school training	2
288	602	TRUE	FALSE	FALSE	FALSE	FALSE	FALSE	TRUE	FALSE	FALSE	Automated phone call from the school		TRUE	FALSE	FALSE	FALSE	FALSE	FALSE	FALSE	FALSE	FALSE	FALSE	No	No		No		No	FALSE	FALSE	FALSE	FALSE	FALSE	FALSE	Not a problem	TRUE	FALSE	FALSE	FALSE	FALSE	FALSE	FALSE	FALSE	FALSE	Black/African American Non-Hispanic		$15,000 to $24,999	College: 1-3 years or technical school training	1
288	608	TRUE	FALSE	FALSE	FALSE	TRUE	FALSE	FALSE	FALSE	FALSE	Other	Automated phone call from the school;Email from the school	FALSE	FALSE	FALSE	FALSE	FALSE	FALSE	FALSE	FALSE	TRUE	FALSE	Do not know/not sure	Yes	100		My child(ren) do(es) not receive special education	Do not know/not sure	FALSE	FALSE	TRUE	TRUE	FALSE	TRUE	Minor problem	FALSE	FALSE	FALSE	FALSE	FALSE	FALSE	FALSE	TRUE	FALSE	Black/African American Non-Hispanic		$15,000 to $24,999	College: 1-3 years or technical school training	1
288	611	FALSE	FALSE	FALSE	FALSE	FALSE	FALSE	TRUE	TRUE	FALSE	Do not know/not sure		TRUE	FALSE	FALSE	FALSE	FALSE	FALSE	FALSE	FALSE	FALSE	FALSE	No	No		No	My child(ren) do(es) not receive special education	No	FALSE	FALSE	FALSE	FALSE	TRUE	TRUE	Major problem	FALSE	FALSE	FALSE	FALSE	FALSE	FALSE	FALSE	FALSE	FALSE	Hispanic/Latino		Prefer not to answer	Grade 12 or GED (high school graduate)	3
288	612	FALSE	FALSE	FALSE	FALSE	FALSE	FALSE	FALSE	FALSE	TRUE	Automated phone call from the school		FALSE	FALSE	FALSE	FALSE	FALSE	FALSE	FALSE	FALSE	FALSE	TRUE	No	No		No	No	No	FALSE	FALSE	TRUE	FALSE	FALSE	FALSE	Do not know/Not sure	TRUE	FALSE	TRUE	FALSE	FALSE	FALSE	FALSE	FALSE	FALSE	White Non-Hispanic		$15,000 to $24,999	Grade 12 or GED (high school graduate)	2
288	624	FALSE	TRUE	FALSE	TRUE	FALSE	FALSE	TRUE	FALSE	FALSE	Automated phone call from the school		FALSE	FALSE	FALSE	TRUE	FALSE	FALSE	FALSE	FALSE	FALSE	FALSE	No	No		No	My child(ren) do(es) not receive special education	Do not know/not sure	FALSE	FALSE	TRUE	FALSE	FALSE	FALSE	Not a problem	TRUE	FALSE	TRUE	FALSE	FALSE	TRUE	FALSE	FALSE	FALSE	White Non-Hispanic		Prefer not to answer	Grade 12 or GED (high school graduate)	3
288	628	TRUE	FALSE	FALSE	TRUE	FALSE	FALSE	FALSE	FALSE	FALSE	Other	Automated phone call from the school;Letter from the school	FALSE	FALSE	FALSE	FALSE	FALSE	FALSE	FALSE	FALSE	TRUE	FALSE	No	No		No	No	No	FALSE	FALSE	FALSE	FALSE	FALSE	TRUE	Not a problem	TRUE	FALSE	FALSE	FALSE	FALSE	FALSE	FALSE	FALSE	FALSE	Black/African American Non-Hispanic		Less than $15,000	Grade 12 or GED (high school graduate)	2
288	643	TRUE	FALSE	FALSE	FALSE	FALSE	FALSE	TRUE	FALSE	FALSE	Other	Automated phone call from the school;Internet/School's website;TV/local news	FALSE	FALSE	FALSE	FALSE	FALSE	FALSE	TRUE	FALSE	FALSE	FALSE	No	No		No	My child(ren) do(es) not receive special education	Do not know/not sure	FALSE	FALSE	FALSE	FALSE	FALSE	TRUE	Not a problem	FALSE	FALSE	FALSE	FALSE	FALSE	FALSE	FALSE	TRUE	FALSE	White Non-Hispanic		$35,000 to $49,999	College: 1-3 years or technical school training	1
288	644	FALSE	FALSE	FALSE	FALSE	FALSE	FALSE	FALSE	TRUE	FALSE	Other	Automated phone call from the school;Email from the school	FALSE	FALSE	FALSE	FALSE	FALSE	FALSE	FALSE	FALSE	TRUE	FALSE	Do not know/not sure	No		Yes	My child(ren) do(es) not receive special education	No	FALSE	FALSE	TRUE	TRUE	TRUE	FALSE	Not a problem	FALSE	FALSE	FALSE	FALSE	FALSE	FALSE	FALSE	TRUE	FALSE	White Non-Hispanic		$25,000 to $34,999	College: 1-3 years or technical school training	1
288	647	FALSE	FALSE	FALSE	TRUE	FALSE	FALSE	TRUE	FALSE	FALSE	Phone call or text message from your child		FALSE	FALSE	FALSE	FALSE	FALSE	FALSE	FALSE	FALSE	FALSE	FALSE	No	No		No	No	No	FALSE	FALSE	FALSE	FALSE	FALSE	TRUE	Not a problem	FALSE	FALSE	FALSE	FALSE	FALSE	FALSE	FALSE	FALSE	FALSE	Black/African American Non-Hispanic		Less than $15,000	Grade 1-8	1
288	754	FALSE	FALSE	FALSE	FALSE	TRUE	FALSE	TRUE	FALSE	FALSE	Other	Automated phone call from the school;Letter from the school;Internet/School's website;Radio;TV/local news	FALSE	FALSE	FALSE	FALSE	FALSE	FALSE	FALSE	FALSE	TRUE	FALSE	No	Yes		Yes	My child(ren) do(es) not receive special education	No	TRUE	FALSE	TRUE	FALSE	TRUE	FALSE	Major problem	FALSE	FALSE	FALSE	FALSE	FALSE	FALSE	FALSE	TRUE	FALSE	White Non-Hispanic		$35,000 to $49,999	Grade 9-11	1
288	759	FALSE	FALSE	FALSE	FALSE	TRUE	FALSE	TRUE	FALSE	FALSE	Other	Automated phone call from the school;Internet/School's website;TV/local news	TRUE	FALSE	FALSE	TRUE	FALSE	FALSE	FALSE	FALSE	TRUE	FALSE	Do not know/not sure	No		My child is not enrolled in the free/reduced lunch program	My child(ren) do(es) not receive special education	Do not know/not sure	FALSE	FALSE	FALSE	FALSE	TRUE	TRUE	Not a problem	TRUE	FALSE	TRUE	FALSE	TRUE	TRUE	FALSE	FALSE	FALSE	Asian		$50,000 to $74,999	Grade 12 or GED (high school graduate)	2
288	762	FALSE	FALSE	FALSE	FALSE	FALSE	FALSE	TRUE	FALSE	FALSE	Automated phone call from the school		TRUE	FALSE	FALSE	FALSE	FALSE	FALSE	FALSE	FALSE	FALSE	FALSE	No	Yes		Yes	No	No	FALSE	TRUE	FALSE	FALSE	TRUE	FALSE	Not a problem	TRUE	FALSE	FALSE	FALSE	FALSE	FALSE	FALSE	FALSE	FALSE	Black/African American Non-Hispanic		Less than $15,000	College: 1-3 years or technical school training	1
288	766	FALSE	FALSE	FALSE	TRUE	TRUE	TRUE	TRUE	FALSE	FALSE	Other	Automated phone call from the school;Phone call or text message from your child	FALSE	FALSE	FALSE	FALSE	FALSE	FALSE	FALSE	FALSE	TRUE	FALSE	No	No		No	My child(ren) do(es) not receive special education	No	FALSE	FALSE	FALSE	FALSE	FALSE	TRUE	Not a problem	TRUE	FALSE	FALSE	FALSE	FALSE	FALSE	FALSE	FALSE	FALSE	White Non-Hispanic		Greater than or equal to $75,000	College: 4 years or more (college graduate)	2
288	767	FALSE	FALSE	FALSE	TRUE	FALSE	FALSE	FALSE	FALSE	FALSE	Other	Phone call or text message from your child;Letter from the school	FALSE	FALSE	FALSE	FALSE	FALSE	FALSE	FALSE	FALSE	TRUE	FALSE	No	No		No	My child(ren) do(es) not receive special education	Do not know/not sure	FALSE	FALSE	FALSE	FALSE	TRUE	FALSE	Do not know/Not sure	TRUE	FALSE	FALSE	FALSE	FALSE	FALSE	FALSE	FALSE	FALSE	White Non-Hispanic		Less than $15,000	Grade 9-11	2
288	840	FALSE	FALSE	FALSE	TRUE	FALSE	FALSE	FALSE	FALSE	FALSE	Letter from the school		TRUE	FALSE	FALSE	FALSE	FALSE	FALSE	FALSE	FALSE	FALSE	FALSE	No	No		No	My child(ren) do(es) not receive special education	Do not know/not sure	FALSE	FALSE	FALSE	FALSE	FALSE	TRUE	Do not know/Not sure	TRUE	FALSE	FALSE	FALSE	FALSE	FALSE	FALSE	FALSE	FALSE	White Non-Hispanic		Less than $15,000	Grade 12 or GED (high school graduate)	1
288	843	FALSE	FALSE	FALSE	FALSE	FALSE	FALSE	TRUE	FALSE	FALSE	Automated phone call from the school		TRUE	FALSE	FALSE	FALSE	FALSE	FALSE	FALSE	FALSE	FALSE	FALSE	No	No		No	My child(ren) do(es) not receive special education	No	FALSE	FALSE	FALSE	FALSE	TRUE	FALSE	Do not know/Not sure	TRUE	FALSE	TRUE	FALSE	FALSE	FALSE	FALSE	FALSE	FALSE	Other		Less than $15,000	College: 1-3 years or technical school training	3
288	896	FALSE	FALSE	FALSE	FALSE	FALSE	FALSE	TRUE	FALSE	FALSE	Other	Automated phone call from the school;TV/local news	FALSE	FALSE	FALSE	FALSE	FALSE	FALSE	FALSE	FALSE	TRUE	FALSE	No	Yes	50	No	My child(ren) do(es) not receive special education	No	FALSE	FALSE	TRUE	FALSE	FALSE	FALSE	Not a problem	FALSE	FALSE	FALSE	FALSE	FALSE	FALSE	FALSE	TRUE	FALSE	White Non-Hispanic		Greater than or equal to $75,000	College: 4 years or more (college graduate)	2
288	897	FALSE	TRUE	FALSE	FALSE	TRUE	TRUE	TRUE	FALSE	FALSE	Other	Letter from the school;Internet/School's website;TV/local news	TRUE	FALSE	FALSE	FALSE	FALSE	FALSE	FALSE	FALSE	FALSE	FALSE	No	Yes		Prefer not to answer	My child(ren) do(es) not receive special education	No	FALSE	FALSE	FALSE	FALSE	TRUE	FALSE	Do not know/Not sure	TRUE	FALSE	FALSE	FALSE	FALSE	FALSE	FALSE	FALSE	FALSE	White Non-Hispanic		Prefer not to answer	Prefer not to answer	1
288	901	FALSE	FALSE	FALSE	FALSE	FALSE	FALSE	TRUE	FALSE	FALSE	TV/local news		TRUE	FALSE	FALSE	FALSE	FALSE	FALSE	FALSE	FALSE	FALSE	FALSE	Do not know/not sure	No		No		Do not know/not sure	FALSE	FALSE	FALSE	FALSE	FALSE	TRUE	Not a problem	TRUE	FALSE	FALSE	FALSE	FALSE	FALSE	FALSE	FALSE	FALSE	White Non-Hispanic		Greater than or equal to $75,000	Graduate or professional school (1 year or more)	1
288	907	FALSE	TRUE	FALSE	FALSE	FALSE	FALSE	TRUE	FALSE	FALSE	Other	Phone call or text message from your child;Internet/School's website	FALSE	FALSE	FALSE	FALSE	FALSE	FALSE	FALSE	FALSE	TRUE	FALSE	Do not know/not sure	No		No	My child(ren) do(es) not receive special education	No	FALSE	FALSE	FALSE	FALSE	FALSE	TRUE	Not a problem	TRUE	TRUE	FALSE	FALSE	FALSE	FALSE	FALSE	FALSE	FALSE	Asian		Greater than or equal to $75,000	Graduate or professional school (1 year or more)	1
288	940	FALSE	FALSE	FALSE	TRUE	FALSE	FALSE	FALSE	FALSE	FALSE	Letter from the school		TRUE	FALSE	FALSE	FALSE	FALSE	FALSE	FALSE	FALSE	FALSE	FALSE	Do not know/not sure	No		Yes	Do not know/not sure	No	FALSE	FALSE	FALSE	TRUE	TRUE	FALSE	Minor problem	TRUE	FALSE	FALSE	FALSE	FALSE	FALSE	FALSE	FALSE	FALSE	White Non-Hispanic		$25,000 to $34,999	Grade 12 or GED (high school graduate)	4
288	996	TRUE	FALSE	FALSE	TRUE	FALSE	FALSE	FALSE	FALSE	FALSE	Phone call or text message from your child		TRUE	FALSE	FALSE	FALSE	FALSE	FALSE	FALSE	FALSE	FALSE	FALSE	Do not know/not sure	No		Prefer not to answer	My child(ren) do(es) not receive special education	Do not know/not sure	FALSE	FALSE	FALSE	FALSE	FALSE	TRUE	Minor problem	TRUE	FALSE	FALSE	FALSE	FALSE	FALSE	FALSE	FALSE	FALSE	Other	White & Native America Indian/Alaska Native	Less than $15,000	Grade 12 or GED (high school graduate)	2
288	1029	FALSE	FALSE	FALSE	FALSE	TRUE	FALSE	TRUE	FALSE	FALSE	Other	Phone call or text message from your child;Email from the school;TV/local news	TRUE	FALSE	FALSE	FALSE	FALSE	FALSE	FALSE	FALSE	FALSE	FALSE	No	Yes		No	My child(ren) do(es) not receive special education	No	FALSE	FALSE	TRUE	FALSE	FALSE	FALSE	Do not know/Not sure	FALSE	FALSE	TRUE	FALSE	FALSE	FALSE	FALSE	FALSE	FALSE	White Non-Hispanic		$15,000 to $24,999	College: 1-3 years or technical school training	4
288	1037	FALSE	FALSE	FALSE	FALSE	FALSE	FALSE	TRUE	FALSE	FALSE	Automated phone call from the school		TRUE	FALSE	FALSE	FALSE	FALSE	FALSE	FALSE	FALSE	FALSE	FALSE	Do not know/not sure	Yes		Yes	Do not know/not sure	Do not know/not sure	FALSE	FALSE	FALSE	FALSE	FALSE	TRUE	Not a problem	FALSE	TRUE	FALSE	FALSE	FALSE	FALSE	FALSE	FALSE	FALSE	Black/African American Non-Hispanic		$15,000 to $24,999	College: 1-3 years or technical school training	1
288	1046	FALSE	FALSE	FALSE	FALSE	FALSE	FALSE	TRUE	FALSE	FALSE	Other	Automated phone call from the school;Phone call or text message from your child	FALSE	FALSE	FALSE	FALSE	FALSE	FALSE	FALSE	FALSE	TRUE	FALSE	Do not know/not sure	No		My child is not enrolled in the free/reduced lunch program	My child(ren) do(es) not receive special education	Do not know/not sure	FALSE	FALSE	FALSE	FALSE	FALSE	TRUE	Not a problem	FALSE	FALSE	FALSE	FALSE	FALSE	FALSE	FALSE	TRUE	FALSE	White Non-Hispanic		$50,000 to $74,999	Grade 12 or GED (high school graduate)	1
288	1051	FALSE	FALSE	FALSE	FALSE	FALSE	FALSE	FALSE	TRUE	FALSE	Other	Automated phone call from the school;Phone call or text message from your child	FALSE	FALSE	FALSE	FALSE	FALSE	FALSE	TRUE	FALSE	FALSE	FALSE	Do not know/not sure	No		My child is not enrolled in the free/reduced lunch program	My child(ren) do(es) not receive special education	No	FALSE	FALSE	FALSE	FALSE	FALSE	FALSE	Not a problem	FALSE	FALSE	FALSE	FALSE	FALSE	FALSE	FALSE	TRUE	FALSE	White Non-Hispanic		Prefer not to answer	Graduate or professional school (1 year or more)	1
288	1068	FALSE	FALSE	FALSE	FALSE	FALSE	FALSE	TRUE	FALSE	FALSE	Other	Email from the school;TV/local news	TRUE	FALSE	FALSE	FALSE	FALSE	FALSE	FALSE	FALSE	TRUE	FALSE					My child(ren) do(es) not receive special education		FALSE	FALSE	FALSE	FALSE	FALSE	FALSE		FALSE	FALSE	FALSE	FALSE	FALSE	FALSE	FALSE	FALSE	FALSE					1
288	1070	FALSE	FALSE	FALSE	FALSE	TRUE	FALSE	TRUE	FALSE	FALSE	Automated phone call from the school		FALSE	FALSE	TRUE	TRUE	FALSE	FALSE	FALSE	FALSE	TRUE	FALSE	No	No		My child is not enrolled in the free/reduced lunch program	My child(ren) do(es) not receive special education	No	FALSE	FALSE	FALSE	FALSE	FALSE	TRUE	Minor problem	FALSE	FALSE	TRUE	FALSE	TRUE	FALSE	FALSE	FALSE	FALSE	White Non-Hispanic		Greater than or equal to $75,000	Graduate or professional school (1 year or more)	2
288	1087	FALSE	FALSE	FALSE	FALSE	FALSE	FALSE	TRUE	FALSE	FALSE	Automated phone call from the school		TRUE	FALSE	FALSE	FALSE	FALSE	FALSE	FALSE	FALSE	FALSE	FALSE				My child is not enrolled in the free/reduced lunch program	My child(ren) do(es) not receive special education	Do not know/not sure	FALSE	FALSE	FALSE	FALSE	FALSE	TRUE	Not a problem	TRUE	FALSE	FALSE	FALSE	FALSE	FALSE	FALSE	FALSE	FALSE	White Non-Hispanic		$35,000 to $49,999	College: 1-3 years or technical school training	1
288	1088	FALSE	FALSE	FALSE	FALSE	FALSE	FALSE	TRUE	FALSE	FALSE	Automated phone call from the school		FALSE	FALSE	FALSE	FALSE	FALSE	FALSE	FALSE	FALSE	TRUE	FALSE	Do not know/not sure	No		No	My child(ren) do(es) not receive special education	No	FALSE	FALSE	TRUE	FALSE	TRUE	FALSE	Not a problem	FALSE	FALSE	FALSE	FALSE	FALSE	FALSE	FALSE	TRUE	FALSE	White Non-Hispanic		$25,000 to $34,999	College: 1-3 years or technical school training	1
288	1094	FALSE	FALSE	FALSE	FALSE	FALSE	FALSE	TRUE	FALSE	FALSE	Automated phone call from the school		FALSE	FALSE	FALSE	FALSE	FALSE	FALSE	FALSE	FALSE	TRUE	FALSE	No	No		My child is not enrolled in the free/reduced lunch program	My child(ren) do(es) not receive special education	No	FALSE	FALSE	FALSE	FALSE	FALSE	TRUE	Medium/Moderate problem	FALSE	FALSE	FALSE	FALSE	FALSE	FALSE	FALSE	TRUE	FALSE	Other	Human	Prefer not to answer	College: 1-3 years or technical school training	2
288	1169	FALSE	FALSE	FALSE	FALSE	FALSE	FALSE	FALSE	TRUE	FALSE	Automated phone call from the school		TRUE	FALSE	TRUE	FALSE	TRUE	FALSE	FALSE	FALSE	FALSE	FALSE	No	No		No	My child(ren) do(es) not receive special education	No	FALSE	FALSE	FALSE	FALSE	TRUE	FALSE	Not a problem	TRUE	FALSE	FALSE	FALSE	FALSE	FALSE	FALSE	FALSE	FALSE	Other	White & Native America Indian/Alaska Native	$35,000 to $49,999	College: 1-3 years or technical school training	1
288	1171	FALSE	FALSE	FALSE	FALSE	TRUE	TRUE	TRUE	FALSE	FALSE	Other	Automated phone call from the school;Letter from the school;TV/local news	FALSE	FALSE	FALSE	FALSE	FALSE	FALSE	FALSE	FALSE	FALSE	TRUE	Do not know/not sure	No		No	My child(ren) do(es) not receive special education	Do not know/not sure	FALSE	FALSE	FALSE	FALSE	TRUE	TRUE	Not a problem	TRUE	TRUE	FALSE	FALSE	TRUE	TRUE	TRUE	TRUE	FALSE	Asian		$50,000 to $74,999	College: 1-3 years or technical school training	1
288	1172	FALSE	FALSE	FALSE	FALSE	FALSE	FALSE	TRUE	FALSE	FALSE	Automated phone call from the school		FALSE	FALSE	FALSE	FALSE	FALSE	FALSE	FALSE	FALSE	TRUE	FALSE	No	No		No	My child(ren) do(es) not receive special education	No	FALSE	FALSE	TRUE	FALSE	TRUE	FALSE	Major problem	FALSE	FALSE	FALSE	FALSE	FALSE	FALSE	FALSE	TRUE	FALSE	White Non-Hispanic		$15,000 to $24,999	Grade 12 or GED (high school graduate)	1
288	1173	FALSE	FALSE	FALSE	FALSE	FALSE	FALSE	TRUE	FALSE	FALSE	Phone call or text message from your child		TRUE	FALSE	FALSE	FALSE	FALSE	FALSE	FALSE	FALSE	TRUE	FALSE	Do not know/not sure	No		No	Do not know/not sure	No	FALSE	FALSE	FALSE	FALSE	FALSE	TRUE	Not a problem	TRUE	FALSE	FALSE	FALSE	FALSE	FALSE	FALSE	FALSE	FALSE	White Non-Hispanic		Less than $15,000	Grade 12 or GED (high school graduate)	1
288	1174	FALSE	TRUE	FALSE	FALSE	FALSE	FALSE	TRUE	FALSE	FALSE	Automated phone call from the school		TRUE	FALSE	FALSE	FALSE	FALSE	FALSE	FALSE	FALSE	FALSE	FALSE	Do not know/not sure	No		No	My child(ren) do(es) not receive special education	Do not know/not sure	FALSE	FALSE	FALSE	FALSE	FALSE	TRUE	Not a problem	FALSE	TRUE	FALSE	FALSE	FALSE	FALSE	FALSE	FALSE	FALSE	White Non-Hispanic		$50,000 to $74,999	Grade 12 or GED (high school graduate)	2
288	1175	FALSE	FALSE	FALSE	FALSE	FALSE	FALSE	TRUE	FALSE	FALSE	Automated phone call from the school		FALSE	FALSE	TRUE	FALSE	FALSE	FALSE	FALSE	FALSE	FALSE	FALSE	Do not know/not sure	No		No	My child(ren) do(es) not receive special education	No	FALSE	FALSE	TRUE	FALSE	FALSE	FALSE	Not a problem	FALSE	TRUE	FALSE	FALSE	FALSE	FALSE	FALSE	FALSE	FALSE	White Non-Hispanic		Less than $15,000	Grade 9-11	1
288	1178	FALSE	FALSE	FALSE	FALSE	FALSE	FALSE	TRUE	FALSE	FALSE	Automated phone call from the school		FALSE	FALSE	FALSE	FALSE	FALSE	FALSE	FALSE	FALSE	FALSE	FALSE	No	No		No	My child(ren) do(es) not receive special education	No	FALSE	FALSE	TRUE	FALSE	FALSE	FALSE		TRUE	FALSE	FALSE	FALSE	FALSE	FALSE	FALSE	FALSE	FALSE	White Non-Hispanic		$50,000 to $74,999	College: 4 years or more (college graduate)	2
288	1199	FALSE	FALSE	FALSE	FALSE	TRUE	FALSE	FALSE	FALSE	FALSE	Internet/School's website		FALSE	FALSE	FALSE	FALSE	FALSE	FALSE	FALSE	FALSE	TRUE	FALSE	Do not know/not sure	No		My child is not enrolled in the free/reduced lunch program	My child(ren) do(es) not receive special education	No	FALSE	FALSE	FALSE	FALSE	FALSE	TRUE	Do not know/Not sure	TRUE	FALSE	FALSE	FALSE	FALSE	FALSE	FALSE	FALSE	FALSE	Asian		$15,000 to $24,999	Grade 9-11	1
288	1202	FALSE	FALSE	FALSE	FALSE	FALSE	FALSE	TRUE	FALSE	FALSE	Phone call or text message from your child		TRUE	FALSE	FALSE	FALSE	FALSE	FALSE	FALSE	FALSE	FALSE	FALSE	Do not know/not sure	No		No	My child(ren) do(es) not receive special education	No	FALSE	FALSE	TRUE	FALSE	TRUE	FALSE	Not a problem	FALSE	TRUE	TRUE	FALSE	FALSE	FALSE	FALSE	TRUE	FALSE	White Non-Hispanic		Less than $15,000	Grade 12 or GED (high school graduate)	3
288	1203	FALSE	FALSE	FALSE	FALSE	FALSE	FALSE	TRUE	FALSE	TRUE	Other	Automated phone call from the school;Email from the school;TV/local news	FALSE	FALSE	TRUE	TRUE	FALSE	FALSE	FALSE	FALSE	TRUE	FALSE	Do not know/not sure	No		My child is not enrolled in the free/reduced lunch program	My child(ren) do(es) not receive special education	Do not know/not sure	FALSE	FALSE	FALSE	FALSE	FALSE	TRUE	Not a problem	TRUE	FALSE	TRUE	FALSE	FALSE	FALSE	FALSE	FALSE	FALSE	White Non-Hispanic		Prefer not to answer	College: 1-3 years or technical school training	2
288	1205	FALSE	FALSE	FALSE	TRUE	FALSE	FALSE	FALSE	FALSE	FALSE	Internet/School's website		FALSE	FALSE	FALSE	FALSE	FALSE	FALSE	TRUE	FALSE	FALSE	FALSE	No	No		My child is not enrolled in the free/reduced lunch program	My child(ren) do(es) not receive special education	No	FALSE	FALSE	FALSE	FALSE	FALSE	TRUE	Do not know/Not sure	FALSE	FALSE	FALSE	FALSE	FALSE	FALSE	FALSE	TRUE	FALSE	White Non-Hispanic		$15,000 to $24,999	College: 1-3 years or technical school training	1
288	1207	FALSE	FALSE	FALSE	FALSE	FALSE	FALSE	FALSE	FALSE	TRUE	Other	Automated phone call from the school;Phone call or text message from your child	FALSE	FALSE	TRUE	FALSE	FALSE	FALSE	FALSE	FALSE	TRUE	FALSE	No	No					FALSE	FALSE	FALSE	FALSE	FALSE	FALSE		FALSE	FALSE	FALSE	FALSE	FALSE	FALSE	FALSE	FALSE	FALSE					2
288	1209	FALSE	TRUE	FALSE	FALSE	FALSE	FALSE	FALSE	FALSE	FALSE	Phone call or text message from your child		FALSE	FALSE	FALSE	FALSE	FALSE	FALSE	FALSE	FALSE	TRUE	FALSE	Do not know/not sure	Yes		My child is not enrolled in the free/reduced lunch program	My child(ren) do(es) not receive special education	Do not know/not sure	FALSE	FALSE	TRUE	FALSE	FALSE	FALSE	Not a problem	FALSE	FALSE	FALSE	FALSE	FALSE	FALSE	FALSE	FALSE	FALSE	White Non-Hispanic		$35,000 to $49,999	College: 4 years or more (college graduate)	1
288	1211	FALSE	FALSE	FALSE	FALSE	FALSE	FALSE	TRUE	FALSE	FALSE	Automated phone call from the school		FALSE	FALSE	FALSE	FALSE	FALSE	FALSE	FALSE	FALSE	TRUE	FALSE	No	No		Yes	Do not know/not sure	No	FALSE	FALSE	FALSE	FALSE	TRUE	FALSE	Medium/Moderate problem	FALSE	FALSE	FALSE	FALSE	FALSE	FALSE	FALSE	TRUE	FALSE	Black/African American Non-Hispanic		Less than $15,000	College: 1-3 years or technical school training	2
288	1216	FALSE	FALSE	FALSE	FALSE	TRUE	FALSE	TRUE	FALSE	FALSE	Automated phone call from the school		FALSE	FALSE	FALSE	FALSE	FALSE	FALSE	FALSE	FALSE	TRUE	FALSE	Do not know/not sure	No		No	My child(ren) do(es) not receive special education	Do not know/not sure	FALSE	FALSE	FALSE	FALSE	FALSE	TRUE	Not a problem	TRUE	FALSE	TRUE	FALSE	TRUE	TRUE	FALSE	TRUE	FALSE	White Non-Hispanic		$25,000 to $34,999	College: 1-3 years or technical school training	2
288	1217	TRUE	FALSE	FALSE	FALSE	FALSE	FALSE	TRUE	FALSE	FALSE	Other	Automated phone call from the school;TV/local news	FALSE	FALSE	FALSE	FALSE	TRUE	FALSE	FALSE	FALSE	FALSE	FALSE	No	No		No	No	No	FALSE	FALSE	FALSE	FALSE	FALSE	TRUE	Not a problem	FALSE	FALSE	TRUE	FALSE	FALSE	FALSE	FALSE	FALSE	FALSE	White Non-Hispanic		Less than $15,000	College: 1-3 years or technical school training	4
288	1221	FALSE	FALSE	FALSE	FALSE	FALSE	FALSE	TRUE	FALSE	FALSE	Phone call or text message from your child		FALSE	FALSE	FALSE	FALSE	FALSE	FALSE	FALSE	FALSE	FALSE	FALSE	No	No		No	My child(ren) do(es) not receive special education	No	FALSE	FALSE	FALSE	FALSE	FALSE	TRUE	Not a problem	TRUE	FALSE	FALSE	FALSE	FALSE	FALSE	FALSE	FALSE	FALSE	Black/African American Non-Hispanic		Less than $15,000	Other	2
288	1226	FALSE	FALSE	FALSE	FALSE	FALSE	FALSE	TRUE	FALSE	FALSE	Automated phone call from the school		FALSE	FALSE	FALSE	FALSE	FALSE	FALSE	FALSE	FALSE	TRUE	FALSE	No	No		No	My child(ren) do(es) not receive special education	No	FALSE	FALSE	FALSE	FALSE	FALSE	TRUE	Do not know/Not sure	TRUE	FALSE	FALSE	FALSE	FALSE	FALSE	FALSE	FALSE	FALSE	Black/African American Non-Hispanic		$50,000 to $74,999	College: 1-3 years or technical school training	2
288	1227	FALSE	FALSE	FALSE	FALSE	TRUE	FALSE	TRUE	FALSE	FALSE	Other	Automated phone call from the school;Letter from the school	FALSE	FALSE	FALSE	TRUE	FALSE	FALSE	FALSE	FALSE	TRUE	FALSE	No	No		No	My child(ren) do(es) not receive special education	No	FALSE	FALSE	TRUE	FALSE	TRUE	FALSE	Not a problem	TRUE	TRUE	FALSE	FALSE	FALSE	FALSE	FALSE	TRUE	FALSE	Black/African American Non-Hispanic		$25,000 to $34,999	Grade 9-11	1
288	1239	FALSE	FALSE	FALSE	TRUE	FALSE	FALSE	FALSE	FALSE	FALSE	Other	Automated phone call from the school;Phone call or text message from your child;Internet/School's website;Radio;TV/local news	FALSE	FALSE	FALSE	FALSE	FALSE	FALSE	FALSE	FALSE	FALSE	TRUE	Do not know/not sure	No		Yes	My child(ren) do(es) not receive special education	Yes	FALSE	FALSE	FALSE	FALSE	FALSE	TRUE	Do not know/Not sure	TRUE	FALSE	FALSE	FALSE	FALSE	FALSE	FALSE	FALSE	FALSE	Black/African American Non-Hispanic		Less than $15,000	Grade 12 or GED (high school graduate)	1
288	1243	FALSE	TRUE	FALSE	FALSE	FALSE	FALSE	TRUE	FALSE	FALSE	Automated phone call from the school		FALSE	FALSE	FALSE	FALSE	FALSE	FALSE	FALSE	FALSE	TRUE	FALSE	No	No		Yes	My child(ren) do(es) not receive special education	No	FALSE	FALSE	TRUE	FALSE	TRUE	FALSE	Medium/Moderate problem	FALSE	FALSE	FALSE	FALSE	FALSE	FALSE	FALSE	TRUE	FALSE	White Non-Hispanic		Prefer not to answer	College: 1-3 years or technical school training	1
288	1349	FALSE	FALSE	FALSE	FALSE	FALSE	FALSE	TRUE	FALSE	FALSE	Automated phone call from the school		TRUE	FALSE	FALSE	FALSE	FALSE	FALSE	FALSE	FALSE	TRUE	FALSE	No	No		No	No	No	FALSE	FALSE	TRUE	FALSE	FALSE	FALSE		FALSE	FALSE	FALSE	FALSE	TRUE	FALSE	FALSE	FALSE	FALSE	White Non-Hispanic		Prefer not to answer	College: 1-3 years or technical school training	1
288	1396	FALSE	FALSE	FALSE	FALSE	FALSE	FALSE	TRUE	FALSE	FALSE	Internet/School's website		FALSE	FALSE	FALSE	FALSE	FALSE	FALSE	FALSE	FALSE	FALSE	FALSE	No	No		No	No	No	FALSE	FALSE	FALSE	FALSE	FALSE	TRUE	Not a problem	TRUE	TRUE	FALSE	FALSE	FALSE	FALSE	FALSE	FALSE	FALSE	White Non-Hispanic		$35,000 to $49,999	College: 4 years or more (college graduate)	1
288	1397	FALSE	FALSE	FALSE	TRUE	FALSE	FALSE	TRUE	FALSE	FALSE	Other	Automated phone call from the school;Email from the school	FALSE	FALSE	FALSE	FALSE	FALSE	FALSE	FALSE	FALSE	FALSE	FALSE	No	Yes	80	My child is not enrolled in the free/reduced lunch program	No	No	FALSE	FALSE	FALSE	FALSE	FALSE	TRUE	Medium/Moderate problem	FALSE	FALSE	FALSE	TRUE	FALSE	FALSE	FALSE	FALSE	FALSE	Black/African American Non-Hispanic		$50,000 to $74,999	Other	2
288	1398	FALSE	FALSE	FALSE	FALSE	TRUE	FALSE	TRUE	FALSE	FALSE	Other	Internet/School's website;TV/local news	FALSE	TRUE	FALSE	FALSE	FALSE	FALSE	FALSE	FALSE	FALSE	FALSE	Do not know/not sure	No		My child is not enrolled in the free/reduced lunch program	Do not know/not sure	No	FALSE	FALSE	FALSE	FALSE	FALSE	TRUE	Not a problem	TRUE	FALSE	FALSE	FALSE	FALSE	FALSE	FALSE	FALSE	FALSE	White Non-Hispanic		$50,000 to $74,999	College: 1-3 years or technical school training	2
288	1407	FALSE	FALSE	FALSE	FALSE	FALSE	TRUE	FALSE	FALSE	FALSE	Other	Letter from the school;Radio	TRUE	FALSE	FALSE	FALSE	FALSE	FALSE	FALSE	FALSE	FALSE	FALSE	No	No		No		Do not know/not sure	FALSE	FALSE	FALSE	FALSE	FALSE	TRUE	Not a problem	TRUE	FALSE	FALSE	FALSE	FALSE	FALSE	FALSE	FALSE	FALSE	Black/African American Non-Hispanic		$35,000 to $49,999	Graduate or professional school (1 year or more)	2
288	1424	FALSE	FALSE	FALSE	FALSE	FALSE	FALSE	TRUE	FALSE	FALSE	Do not know/not sure		FALSE	FALSE	FALSE	FALSE	FALSE	FALSE	FALSE	FALSE	TRUE	FALSE	Do not know/not sure	No		No	My child(ren) do(es) not receive special education	No	FALSE	FALSE	FALSE	FALSE	FALSE	TRUE	Not a problem	FALSE	FALSE	FALSE	FALSE	FALSE	FALSE	FALSE	TRUE	FALSE	Black/African American Non-Hispanic		$15,000 to $24,999	Grade 12 or GED (high school graduate)	1
288	1447	TRUE	FALSE	FALSE	FALSE	FALSE	TRUE	TRUE	FALSE	FALSE	Other	Automated phone call from the school;Phone call or text message from your child;Internet/School's website;Radio;TV/local news;Facebook;twitter	TRUE	FALSE	FALSE	FALSE	FALSE	FALSE	FALSE	FALSE	FALSE	FALSE	No	No		My child is not enrolled in the free/reduced lunch program	My child(ren) do(es) not receive special education	No	FALSE	FALSE	FALSE	FALSE	TRUE	FALSE	Do not know/Not sure	FALSE	TRUE	FALSE	FALSE	FALSE	FALSE	FALSE	FALSE	FALSE	Asian		Greater than or equal to $75,000	College: 4 years or more (college graduate)	2
288	1449	FALSE	FALSE	FALSE	FALSE	FALSE	FALSE	TRUE	FALSE	FALSE	Letter from the school		FALSE	FALSE	TRUE	TRUE	FALSE	FALSE	FALSE	FALSE	TRUE	FALSE	Do not know/not sure	No		No	My child(ren) do(es) not receive special education	No	FALSE	FALSE	FALSE	FALSE	FALSE	TRUE	Not a problem	TRUE	FALSE	TRUE	FALSE	FALSE	FALSE	FALSE	TRUE	FALSE	Black/African American Non-Hispanic		$35,000 to $49,999	Grade 12 or GED (high school graduate)	3
288	1450	FALSE	FALSE	FALSE	FALSE	FALSE	FALSE	FALSE	TRUE	FALSE	Automated phone call from the school		FALSE	FALSE	FALSE	FALSE	FALSE	FALSE	FALSE	FALSE	TRUE	FALSE	Do not know/not sure	No		No	My child(ren) do(es) not receive special education	Do not know/not sure	FALSE	FALSE	FALSE	FALSE	FALSE	TRUE	Not a problem	FALSE	FALSE	FALSE	FALSE	FALSE	FALSE	FALSE	TRUE	FALSE	White Non-Hispanic		Greater than or equal to $75,000	Graduate or professional school (1 year or more)	1
288	1456	FALSE	TRUE	FALSE	FALSE	FALSE	FALSE	FALSE	TRUE	FALSE	Other	Phone call or text message from your child;Radio;TV/local news	TRUE	FALSE	FALSE	TRUE	FALSE	FALSE	FALSE	FALSE	TRUE	FALSE	No	Yes	75	No	My child(ren) do(es) not receive special education	No	FALSE	FALSE	FALSE	TRUE	TRUE	FALSE	Minor problem	TRUE	FALSE	TRUE	FALSE	FALSE	FALSE	FALSE	TRUE	FALSE	White Non-Hispanic		$15,000 to $24,999	College: 4 years or more (college graduate)	3
288	1457	TRUE	FALSE	FALSE	FALSE	FALSE	FALSE	TRUE	FALSE	FALSE	Phone call or text message from your child		FALSE	FALSE	FALSE	FALSE	FALSE	FALSE	FALSE	FALSE	TRUE	FALSE	Do not know/not sure	No		My child is not enrolled in the free/reduced lunch program	My child(ren) do(es) not receive special education	Do not know/not sure	FALSE	FALSE	FALSE	FALSE	FALSE	TRUE	Not a problem	TRUE	FALSE	FALSE	FALSE	FALSE	FALSE	FALSE	FALSE	FALSE	Black/African American Non-Hispanic		$25,000 to $34,999	Other	1
288	1460	FALSE	FALSE	FALSE	FALSE	TRUE	FALSE	FALSE	FALSE	FALSE	Internet/School's website		FALSE	FALSE	FALSE	FALSE	FALSE	FALSE	TRUE	FALSE	FALSE	FALSE	Yes	Yes	100	No	Do not know/not sure	No	TRUE	TRUE	FALSE	FALSE	TRUE	FALSE	Major problem	TRUE	FALSE	FALSE	FALSE	FALSE	FALSE	FALSE	FALSE	FALSE	White Non-Hispanic		$50,000 to $74,999	College: 4 years or more (college graduate)	1
288	1477	FALSE	TRUE	FALSE	FALSE	TRUE	FALSE	FALSE	TRUE	FALSE	Other	Automated phone call from the school;Internet/School's website	FALSE	FALSE	FALSE	FALSE	FALSE	FALSE	FALSE	FALSE	FALSE	FALSE	No						FALSE	FALSE	FALSE	FALSE	FALSE	FALSE		FALSE	FALSE	FALSE	FALSE	FALSE	FALSE	FALSE	FALSE	FALSE					2
288	1482	FALSE	FALSE	FALSE	FALSE	FALSE	FALSE	TRUE	FALSE	FALSE	Other	Email from the school;TV/local news	FALSE	FALSE	FALSE	FALSE	TRUE	FALSE	FALSE	FALSE	FALSE	FALSE	Do not know/not sure	No		No	My child(ren) do(es) not receive special education	Do not know/not sure	FALSE	FALSE	FALSE	FALSE	FALSE	TRUE	Do not know/Not sure	FALSE	FALSE	FALSE	FALSE	TRUE	FALSE	FALSE	FALSE	FALSE	Black/African American Non-Hispanic		$15,000 to $24,999	Grade 12 or GED (high school graduate)	3
288	1487	FALSE	FALSE	FALSE	FALSE	FALSE	FALSE	TRUE	FALSE	FALSE	Phone call or text message from your child		FALSE	FALSE	FALSE	FALSE	FALSE	FALSE	TRUE	FALSE	FALSE	FALSE	No	Yes		My child is not enrolled in the free/reduced lunch program	My child(ren) do(es) not receive special education	No	FALSE	FALSE	TRUE	FALSE	TRUE	FALSE	Major problem	TRUE	FALSE	FALSE	FALSE	FALSE	FALSE	FALSE	TRUE	FALSE	White Non-Hispanic		Prefer not to answer	College: 1-3 years or technical school training	1
288	1488	FALSE	FALSE	FALSE	FALSE	FALSE	FALSE	TRUE	FALSE	FALSE	Automated phone call from the school		FALSE	FALSE	FALSE	FALSE	FALSE	FALSE	FALSE	TRUE	FALSE	FALSE	No	No		My child is not enrolled in the free/reduced lunch program	My child(ren) do(es) not receive special education	No	FALSE	FALSE	FALSE	FALSE	FALSE	TRUE	Not a problem	TRUE	FALSE	FALSE	FALSE	FALSE	FALSE	FALSE	FALSE	FALSE	White Non-Hispanic		Prefer not to answer	College: 1-3 years or technical school training	3
288	1492	FALSE	FALSE	FALSE	FALSE	FALSE	FALSE	TRUE	FALSE	FALSE	Other	Automated phone call from the school;Internet/School's website	TRUE	FALSE	FALSE	FALSE	FALSE	FALSE	FALSE	FALSE	FALSE	FALSE	Do not know/not sure	No		My child is not enrolled in the free/reduced lunch program	My child(ren) do(es) not receive special education	Do not know/not sure	FALSE	FALSE	FALSE	FALSE	TRUE	FALSE	Not a problem	TRUE	FALSE	FALSE	FALSE	FALSE	FALSE	FALSE	FALSE	FALSE	White Non-Hispanic		Greater than or equal to $75,000	College: 4 years or more (college graduate)	1
288	1496	FALSE	FALSE	FALSE	FALSE	FALSE	TRUE	TRUE	FALSE	FALSE	Other	Automated phone call from the school;Email from the school	TRUE	FALSE	FALSE	FALSE	FALSE	FALSE	FALSE	FALSE	FALSE	FALSE	No	No		No	No	No	FALSE	FALSE	FALSE	FALSE	TRUE	FALSE	Not a problem	FALSE	TRUE	FALSE	FALSE	FALSE	FALSE	FALSE	FALSE	FALSE	White Non-Hispanic		$50,000 to $74,999	Grade 9-11	2
288	1498	FALSE	FALSE	FALSE	FALSE	TRUE	FALSE	TRUE	FALSE	FALSE	Other	Automated phone call from the school;Internet/School's website	TRUE	FALSE	FALSE	FALSE	TRUE	FALSE	FALSE	FALSE	FALSE	FALSE	No	No		Yes	My child(ren) do(es) not receive special education	No	TRUE	FALSE	TRUE	FALSE	FALSE	FALSE	Major problem	FALSE	FALSE	FALSE	FALSE	TRUE	FALSE	FALSE	TRUE	FALSE	Black/African American Non-Hispanic		$35,000 to $49,999	College: 1-3 years or technical school training	1
288	1503	FALSE	FALSE	FALSE	FALSE	FALSE	FALSE	TRUE	FALSE	FALSE	Automated phone call from the school		FALSE	FALSE	FALSE	TRUE	FALSE	FALSE	FALSE	FALSE	FALSE	FALSE	No	No		My child is not enrolled in the free/reduced lunch program	My child(ren) do(es) not receive special education	Do not know/not sure	FALSE	FALSE	FALSE	FALSE	FALSE	TRUE	Not a problem	TRUE	FALSE	FALSE	FALSE	FALSE	FALSE	FALSE	TRUE	FALSE	White Non-Hispanic		Greater than or equal to $75,000	Grade 12 or GED (high school graduate)	1
288	1504	FALSE	FALSE	FALSE	FALSE	FALSE	TRUE	TRUE	FALSE	FALSE	Other	Phone call or text message from your child;Radio;TV/local news	TRUE	FALSE	TRUE	TRUE	FALSE	FALSE	FALSE	FALSE	FALSE	FALSE	No	Yes		No	Do not know/not sure	No	FALSE	FALSE	FALSE	FALSE	FALSE	TRUE	Do not know/Not sure	TRUE	FALSE	TRUE	FALSE	TRUE	FALSE	FALSE	TRUE	FALSE	White Non-Hispanic		$15,000 to $24,999	Grade 9-11	2
288	1510	FALSE	FALSE	FALSE	FALSE	FALSE	FALSE	TRUE	FALSE	FALSE	Phone call or text message from your child		FALSE	FALSE	FALSE	TRUE	FALSE	FALSE	FALSE	FALSE	FALSE	FALSE	No	No		No	No		FALSE	FALSE	TRUE	TRUE	FALSE	FALSE	Major problem	TRUE	FALSE	FALSE	TRUE	TRUE	FALSE	FALSE	FALSE	FALSE	Black/African American Non-Hispanic		Less than $15,000	Grade 12 or GED (high school graduate)	3
288	1546	FALSE	FALSE	FALSE	FALSE	FALSE	FALSE	TRUE	FALSE	FALSE	Phone call or text message from your child		FALSE	FALSE	FALSE	TRUE	FALSE	FALSE	FALSE	FALSE	FALSE	FALSE	No	Yes	300	Yes	Do not know/not sure	No	FALSE	FALSE	TRUE	FALSE	TRUE	FALSE	Medium/Moderate problem	FALSE	FALSE	FALSE	FALSE	FALSE	FALSE	FALSE	TRUE	FALSE	Black/African American Non-Hispanic		$25,000 to $34,999	College: 1-3 years or technical school training	1
288	1588	FALSE	FALSE	FALSE	FALSE	FALSE	FALSE	FALSE	FALSE	TRUE	Automated phone call from the school		FALSE	FALSE	FALSE	FALSE	FALSE	FALSE	FALSE	FALSE	TRUE	FALSE	No	No			My child(ren) do(es) not receive special education	No	FALSE	FALSE	FALSE	FALSE	FALSE	TRUE	Not a problem	FALSE	FALSE	FALSE	FALSE	FALSE	FALSE	FALSE	TRUE	FALSE	Black/African American Non-Hispanic		Less than $15,000		2
288	1591	FALSE	FALSE	FALSE	FALSE	FALSE	FALSE	TRUE	TRUE	FALSE	TV/local news		FALSE	FALSE	FALSE	FALSE	FALSE	FALSE	TRUE	FALSE	FALSE	FALSE	No	Yes		No	My child(ren) do(es) not receive special education		FALSE	FALSE	FALSE	FALSE	FALSE	FALSE	Medium/Moderate problem	FALSE	FALSE	FALSE	FALSE	FALSE	FALSE	FALSE	TRUE	FALSE	Black/African American Non-Hispanic		$15,000 to $24,999	College: 1-3 years or technical school training	1
288	1649	FALSE	FALSE	FALSE	FALSE	FALSE	FALSE	TRUE	FALSE	FALSE	Other	Phone call or text message from your child;TV/local news	TRUE	FALSE	FALSE	FALSE	FALSE	FALSE	FALSE	FALSE	TRUE	FALSE	Do not know/not sure	No		No	No	No	FALSE	FALSE	FALSE	FALSE	TRUE	FALSE	Not a problem	FALSE	FALSE	FALSE	FALSE	FALSE	FALSE	FALSE	TRUE	FALSE	White Non-Hispanic		$15,000 to $24,999	College: 1-3 years or technical school training	2
288	1651	FALSE	FALSE	FALSE	TRUE	FALSE	FALSE	FALSE	FALSE	FALSE	Phone call or text message from your child		FALSE	FALSE	FALSE	FALSE	FALSE	FALSE	FALSE	FALSE	FALSE	FALSE	No	No		Yes	Yes	No	FALSE	FALSE	TRUE	TRUE	FALSE	FALSE	Minor problem	TRUE	FALSE	FALSE	FALSE	FALSE	FALSE	FALSE	FALSE	FALSE	White Non-Hispanic		$35,000 to $49,999	Grade 9-11	3
288	1652	FALSE	FALSE	FALSE	FALSE	FALSE	FALSE	FALSE	FALSE	TRUE	Other	Phone call or text message from your child;Letter from the school	FALSE	FALSE	FALSE	FALSE	FALSE	FALSE	FALSE	FALSE	TRUE	FALSE	Do not know/not sure	Yes		No	My child(ren) do(es) not receive special education	No	FALSE	FALSE	FALSE	FALSE	TRUE	FALSE	Not a problem	FALSE	FALSE	FALSE	FALSE	FALSE	FALSE	FALSE	TRUE	FALSE	White Non-Hispanic		$25,000 to $34,999	Grade 12 or GED (high school graduate)	1
288	1653	FALSE	FALSE	FALSE	FALSE	FALSE	FALSE	TRUE	FALSE	FALSE	Other	Automated phone call from the school;TV/local news	FALSE	FALSE	FALSE	FALSE	FALSE	FALSE	FALSE	FALSE	TRUE	FALSE				No	My child(ren) do(es) not receive special education	No	FALSE	FALSE	FALSE	FALSE	FALSE	TRUE	Major problem	FALSE	FALSE	FALSE	FALSE	FALSE	FALSE	FALSE	TRUE	FALSE	White Non-Hispanic		$15,000 to $24,999	College: 1-3 years or technical school training	2
288	1686	FALSE	FALSE	FALSE	FALSE	FALSE	FALSE	TRUE	FALSE	FALSE	Automated phone call from the school		TRUE	FALSE	FALSE	FALSE	FALSE	FALSE	FALSE	FALSE	FALSE	FALSE	No	No		No	No	No	FALSE	FALSE	FALSE	FALSE	TRUE	FALSE	Do not know/Not sure	TRUE	FALSE	FALSE	FALSE	FALSE	FALSE	FALSE	FALSE	FALSE	Black/African American Non-Hispanic		Less than $15,000	Grade 12 or GED (high school graduate)	1
288	1687	TRUE	FALSE	FALSE	FALSE	FALSE	FALSE	TRUE	FALSE	FALSE	Other	Automated phone call from the school;TV/local news	FALSE	FALSE	TRUE	FALSE	FALSE	FALSE	FALSE	FALSE	FALSE	FALSE	No	No		No	No	No	FALSE	FALSE	FALSE	FALSE	FALSE	TRUE	Not a problem	TRUE	FALSE	FALSE	FALSE	FALSE	FALSE	FALSE	FALSE	FALSE	White Non-Hispanic		Greater than or equal to $75,000	College: 1-3 years or technical school training	1
288	1689	FALSE	FALSE	FALSE	FALSE	FALSE	FALSE	FALSE	TRUE	FALSE	Other	Automated phone call from the school;Email from the school;Letter from the school;TV/local news;Employed by school system	FALSE	FALSE	FALSE	FALSE	FALSE	FALSE	FALSE	FALSE	FALSE	FALSE	No	No		My child is not enrolled in the free/reduced lunch program	No	No	FALSE	FALSE	FALSE	FALSE	FALSE	TRUE	Not a problem	TRUE	FALSE	FALSE	FALSE	FALSE	FALSE	FALSE	FALSE	FALSE			Prefer not to answer	College: 4 years or more (college graduate)	1
288	9999	FALSE	FALSE	FALSE	FALSE	FALSE	FALSE	FALSE	TRUE	FALSE	Automated phone call from the school		TRUE	FALSE	FALSE	FALSE	FALSE	FALSE	FALSE	FALSE	FALSE	FALSE	No	No		No	No	Do not know/not sure	FALSE	FALSE	FALSE	FALSE	FALSE	TRUE	Not a problem	TRUE	FALSE	FALSE	FALSE	FALSE	FALSE	FALSE	FALSE	FALSE	White Non-Hispanic		$35,000 to $49,999	College: 4 years or more (college graduate)	1
289	6	FALSE	FALSE	FALSE	TRUE	FALSE	FALSE	FALSE	FALSE	FALSE	Other	Automated phone call from the school;Email from the school;Letter from the school	FALSE	FALSE	FALSE	FALSE	FALSE	FALSE	FALSE	FALSE	FALSE	FALSE	Do not know/not sure	No		No	Do not know/not sure	Do not know/not sure	FALSE	FALSE	FALSE	FALSE	FALSE	FALSE	Not a problem	TRUE	FALSE	FALSE	TRUE	FALSE	TRUE	FALSE	FALSE	FALSE	Black/African American Non-Hispanic		Less than $15,000	Grade 12 or GED (high school graduate)	1
289	9	FALSE	FALSE	FALSE	FALSE	FALSE	TRUE	TRUE	FALSE	FALSE	Other	Automated phone call from the school;Radio	FALSE	FALSE	TRUE	FALSE	FALSE	FALSE	FALSE	FALSE	FALSE	FALSE	No	Yes	100	My child is not enrolled in the free/reduced lunch program	No	No	FALSE	FALSE	TRUE	FALSE	TRUE	FALSE	Major problem	TRUE	FALSE	FALSE	TRUE	FALSE	FALSE	FALSE	FALSE	FALSE	Black/African American Non-Hispanic		Greater than or equal to $75,000	College: 4 years or more (college graduate)	1
289	13	TRUE	FALSE	FALSE	TRUE	FALSE	FALSE	TRUE	FALSE	FALSE	Other	Automated phone call from the school; Letter from the school; TV/local news	TRUE	FALSE	FALSE	FALSE	FALSE	FALSE	FALSE	FALSE	FALSE	FALSE	Do not know/not sure	No		My child is not enrolled in the free/reduced lunch program	Do not know/not sure	Do not know/not sure	FALSE	FALSE	FALSE	FALSE	FALSE	TRUE	Not a problem	TRUE	FALSE	FALSE	FALSE	FALSE	FALSE	FALSE	FALSE	FALSE	White Non-Hispanic		Greater than or equal to $75,000	Graduate or professional school (1 year or more)	3
289	18	TRUE	TRUE	FALSE	TRUE	FALSE	TRUE	TRUE	FALSE	FALSE	Automated phone call from the school		TRUE	FALSE	FALSE	FALSE	FALSE	FALSE	FALSE	FALSE	FALSE	FALSE				No	Do not know/not sure	Do not know/not sure	FALSE	TRUE	FALSE	FALSE	TRUE	FALSE	Do not know/Not sure	TRUE	FALSE	FALSE	FALSE	FALSE	FALSE	FALSE	FALSE	FALSE	Black/African American Non-Hispanic		Prefer not to answer	Prefer not to answer	3
289	20	FALSE	FALSE	FALSE	FALSE	FALSE	FALSE	TRUE	TRUE	FALSE	Other	Internet/School's website; TV/local news	FALSE	FALSE	TRUE	FALSE	FALSE	FALSE	FALSE	FALSE	FALSE	FALSE	No	Yes		No	No	No	TRUE	FALSE	TRUE	FALSE	TRUE	FALSE	Minor problem	FALSE	FALSE	FALSE	FALSE	FALSE	FALSE	FALSE	FALSE	TRUE	White Non-Hispanic		Greater than or equal to $75,000	Graduate or professional school (1 year or more)	1
289	21	FALSE	FALSE	FALSE	FALSE	FALSE	FALSE	TRUE	TRUE	FALSE	Phone call or text message from your child	TV/Local News	FALSE	FALSE	FALSE	FALSE	FALSE	FALSE	FALSE	FALSE	FALSE	FALSE	No	No		No	No	No	FALSE	FALSE	TRUE	FALSE	FALSE	FALSE	Minor problem	TRUE	FALSE	FALSE	FALSE	TRUE	FALSE	FALSE	FALSE	FALSE	White Non-Hispanic		Greater than or equal to $75,000	College: 1-3 years or technical school training	2
289	26	FALSE	FALSE	FALSE	TRUE	FALSE	FALSE	TRUE	FALSE	FALSE	Other	Automated phone call from the school;Letter from the school	TRUE	FALSE	FALSE	FALSE	FALSE	FALSE	FALSE	FALSE	FALSE	FALSE	No	No		No	Yes	Yes	FALSE	FALSE	FALSE	FALSE	FALSE	TRUE	Not a problem	TRUE	FALSE	FALSE	FALSE	FALSE	FALSE	FALSE	FALSE	FALSE	Black/African American Non-Hispanic		Less than $15,000	Grade 12 or GED (high school graduate)	3
289	27	FALSE	FALSE	FALSE	FALSE	FALSE	FALSE	TRUE	FALSE	FALSE	Automated phone call from the school		TRUE	FALSE	TRUE	FALSE	FALSE	FALSE	FALSE	FALSE	FALSE	FALSE	Do not know/not sure	No		No	Do not know/not sure	No	FALSE	FALSE	FALSE	FALSE	TRUE	TRUE	Minor problem	FALSE	FALSE	FALSE	FALSE	TRUE	FALSE	FALSE	FALSE	FALSE	White Non-Hispanic		Prefer not to answer	College: 1-3 years or technical school training	1
289	28	FALSE	FALSE	FALSE	TRUE	FALSE	FALSE	TRUE	FALSE	FALSE	Other	Automated phone call from the school; Letter from the school; TV/local news	TRUE	FALSE	FALSE	FALSE	FALSE	FALSE	FALSE	FALSE	FALSE	FALSE	Do not know/not sure	No		No	No	No	FALSE	FALSE	FALSE	FALSE	FALSE	TRUE	Not a problem	TRUE	FALSE	FALSE	FALSE	FALSE	FALSE	FALSE	FALSE	FALSE	White Non-Hispanic		$15,000 to $24,999	College: 1-3 years or technical school training	1
289	29	TRUE	FALSE	FALSE	FALSE	FALSE	FALSE	TRUE	FALSE	FALSE	Automated phone call from the school		TRUE	FALSE	FALSE	FALSE	FALSE	FALSE	FALSE	FALSE	FALSE	FALSE	No	No		No	No	No	FALSE	FALSE	FALSE	FALSE	FALSE	TRUE	Not a problem	TRUE	FALSE	FALSE	FALSE	FALSE	FALSE	FALSE	FALSE	FALSE	Other	Mixed race.	$35,000 to $49,999	Grade 12 or GED (high school graduate)	2
289	31	FALSE	FALSE	FALSE	FALSE	FALSE	FALSE	TRUE	FALSE	FALSE	Other	Automated phone call from the school; TV/local news	FALSE	FALSE	FALSE	FALSE	FALSE	FALSE	FALSE	FALSE	FALSE	FALSE	Do not know/not sure	No		No	Do not know/not sure	Do not know/not sure	FALSE	FALSE	FALSE	FALSE	FALSE	FALSE	Do not know/Not sure	TRUE	FALSE	FALSE	FALSE	FALSE	FALSE	FALSE	FALSE	FALSE	Black/African American Non-Hispanic		Less than $15,000	Grade 12 or GED (high school graduate)	1
289	32	FALSE	FALSE	FALSE	FALSE	FALSE	FALSE	TRUE	FALSE	FALSE	Automated phone call from the school		TRUE	FALSE	FALSE	FALSE	FALSE	FALSE	FALSE	FALSE	FALSE	FALSE	No	No		No	Yes	No	FALSE	FALSE	FALSE	FALSE	FALSE	TRUE	Not a problem	TRUE	FALSE	FALSE	FALSE	FALSE	FALSE	FALSE	FALSE	FALSE	White Non-Hispanic		$15,000 to $24,999	Grade 12 or GED (high school graduate)	1
289	33	FALSE	FALSE	FALSE	FALSE	FALSE	FALSE	TRUE	FALSE	FALSE	Automated phone call from the school		FALSE	FALSE	TRUE	FALSE	FALSE	FALSE	FALSE	FALSE	FALSE	FALSE	No	Yes		No	No	No	FALSE	FALSE	TRUE	FALSE	FALSE	FALSE	Major problem	TRUE	FALSE	TRUE	FALSE	FALSE	FALSE	FALSE	FALSE	FALSE	White Non-Hispanic		$15,000 to $24,999	College: 4 years or more (college graduate)	1
289	34	FALSE	FALSE	FALSE	FALSE	FALSE	FALSE	TRUE	FALSE	FALSE	Other	Automated phone call from the school;TV/local news	FALSE	FALSE	FALSE	FALSE	TRUE	FALSE	FALSE	FALSE	FALSE	FALSE	No	No		Yes	No	No	FALSE	FALSE	TRUE	FALSE	TRUE	FALSE	Minor problem	FALSE	FALSE	FALSE	FALSE	TRUE	FALSE	FALSE	FALSE	FALSE	Black/African American Non-Hispanic		Less than $15,000	Grade 12 or GED (high school graduate)	1
289	36	FALSE	FALSE	FALSE	FALSE	FALSE	FALSE	FALSE	FALSE	TRUE	Automated phone call from the school		TRUE	FALSE	FALSE	FALSE	FALSE	FALSE	FALSE	FALSE	FALSE	FALSE	Do not know/not sure	No		No	Do not know/not sure	Yes	FALSE	FALSE	FALSE	FALSE	FALSE	TRUE	Do not know/Not sure	FALSE	FALSE	FALSE	FALSE	FALSE	TRUE	FALSE	FALSE	FALSE	Black/African American Non-Hispanic		Prefer not to answer	Grade 12 or GED (high school graduate)	4
289	37	FALSE	FALSE	FALSE	FALSE	FALSE	FALSE	FALSE	FALSE	TRUE	Automated phone call from the school		TRUE	FALSE	FALSE	FALSE	FALSE	FALSE	FALSE	FALSE	FALSE	FALSE	Do not know/not sure	No		No	No	No	FALSE	FALSE	FALSE	FALSE	FALSE	TRUE	Not a problem	TRUE	FALSE	FALSE	FALSE	FALSE	FALSE	FALSE	FALSE	FALSE	Black/African American Non-Hispanic		Less than $15,000	Grade 12 or GED (high school graduate)	1
289	50	TRUE	FALSE	TRUE	FALSE	TRUE	FALSE	FALSE	FALSE	FALSE	Other	Automated phone call from the school; Email from the school	TRUE	FALSE	FALSE	FALSE	FALSE	FALSE	FALSE	FALSE	FALSE	FALSE	Do not know/not sure	No		No	No	No	FALSE	FALSE	FALSE	FALSE	FALSE	TRUE	Major problem	TRUE	FALSE	FALSE	FALSE	FALSE	FALSE	FALSE	FALSE	FALSE	White Non-Hispanic		$50,000 to $74,999	Graduate or professional school (1 year or more)	4
289	54	FALSE	FALSE	FALSE	FALSE	FALSE	FALSE	TRUE	FALSE	FALSE	Automated phone call from the school		TRUE	FALSE	FALSE	FALSE	FALSE	FALSE	FALSE	FALSE	FALSE	FALSE	No	No		No	My child(ren) do(es) not receive special education	No	FALSE	FALSE	FALSE	FALSE	FALSE	TRUE	Not a problem	TRUE	FALSE	FALSE	FALSE	FALSE	FALSE	FALSE	FALSE	FALSE	Other	Native America Indian/Alaska Native; Asian	$35,000 to $49,999	Grade 12 or GED (high school graduate)	3
289	55	FALSE	FALSE	FALSE	FALSE	FALSE	FALSE	TRUE	FALSE	FALSE	Letter from the school		TRUE	FALSE	FALSE	FALSE	FALSE	FALSE	FALSE	FALSE	FALSE	FALSE	Yes	No		No	My child(ren) do(es) not receive special education	No	FALSE	FALSE	FALSE	FALSE	FALSE	TRUE	Not a problem	TRUE	FALSE	FALSE	FALSE	FALSE	FALSE	FALSE	FALSE	FALSE	White Non-Hispanic		$35,000 to $49,999	Grade 12 or GED (high school graduate)	2
289	56	FALSE	FALSE	FALSE	FALSE	FALSE	FALSE	FALSE	TRUE	FALSE	Automated phone call from the school		FALSE	FALSE	FALSE	FALSE	FALSE	TRUE	FALSE	FALSE	FALSE	FALSE	No	No	100	No	No	No	FALSE	FALSE	FALSE	FALSE	FALSE	TRUE	Major problem	FALSE	FALSE	FALSE	TRUE	FALSE	FALSE	FALSE	FALSE	FALSE	Black/African American Non-Hispanic		$25,000 to $34,999	College: 1-3 years or technical school training	1
289	61	FALSE	FALSE	FALSE	TRUE	FALSE	FALSE	TRUE	FALSE	FALSE	Other	Automated phone call from the school; Letter from the school; TV/local news	TRUE	TRUE	FALSE	FALSE	FALSE	FALSE	FALSE	FALSE	FALSE	FALSE	Do not know/not sure	No		No	Do not know/not sure	Do not know/not sure	FALSE	FALSE	FALSE	FALSE	FALSE	TRUE	Not a problem	TRUE	FALSE	FALSE	FALSE	FALSE	FALSE	FALSE	FALSE	FALSE	Black/African American Non-Hispanic		Less than $15,000	Grade 12 or GED (high school graduate)	1
289	64	FALSE	FALSE	FALSE	FALSE	FALSE	FALSE	FALSE	TRUE	FALSE	Automated phone call from the school		FALSE	FALSE	FALSE	FALSE	FALSE	FALSE	FALSE	FALSE	FALSE	FALSE	Yes	No		No	Yes	Do not know/not sure	FALSE	TRUE	FALSE	FALSE	FALSE	FALSE	Major problem	TRUE	FALSE	FALSE	FALSE	FALSE	FALSE	FALSE	FALSE	FALSE	Hispanic/Latino		Less than $15,000	College: 4 years or more (college graduate)	1
289	65	FALSE	FALSE	FALSE	TRUE	TRUE	FALSE	TRUE	FALSE	FALSE	Other	Automated phone call from the school; Phone call or text message from your child; Email from the school; Letter from the school	TRUE	FALSE	TRUE	FALSE	FALSE	FALSE	FALSE	FALSE	FALSE	FALSE	No	No		My child is not enrolled in the free/reduced lunch program	No	No	FALSE	FALSE	FALSE	FALSE	TRUE	FALSE	Medium/Moderate problem	TRUE	FALSE	FALSE	FALSE	FALSE	FALSE	FALSE	FALSE	FALSE	White Non-Hispanic		$50,000 to $74,999	College: 4 years or more (college graduate)	1
289	66	FALSE	FALSE	FALSE	FALSE	FALSE	TRUE	TRUE	FALSE	FALSE	Other	Automated phone call from the school; Radio; TV/local news	TRUE	FALSE	FALSE	FALSE	FALSE	FALSE	FALSE	FALSE	FALSE	FALSE	No	No		No	No	No	FALSE	FALSE	FALSE	FALSE	FALSE	TRUE	Not a problem	TRUE	FALSE	FALSE	FALSE	FALSE	FALSE	FALSE	FALSE	FALSE	White Non-Hispanic		Less than $15,000	Grade 12 or GED (high school graduate)	1
289	74	FALSE	FALSE	FALSE	FALSE	FALSE	FALSE	TRUE	FALSE	FALSE	Automated phone call from the school		FALSE	FALSE	TRUE	FALSE	FALSE	FALSE	FALSE	FALSE	FALSE	FALSE	No	No		No	Do not know/not sure	No	TRUE	FALSE	TRUE	FALSE	FALSE	FALSE	Medium/Moderate problem	FALSE	FALSE	TRUE	FALSE	FALSE	FALSE	FALSE	FALSE	FALSE	White Non-Hispanic		$50,000 to $74,999	Grade 12 or GED (high school graduate)	1
289	80	FALSE	FALSE	FALSE	FALSE	FALSE	FALSE	TRUE	FALSE	FALSE	TV/local news		TRUE	FALSE	FALSE	FALSE	FALSE	FALSE	FALSE	FALSE	FALSE	FALSE	No	No		My child is not enrolled in the free/reduced lunch program	No	No	TRUE	FALSE	FALSE	FALSE	FALSE	FALSE	Major problem	TRUE	FALSE	FALSE	FALSE	FALSE	FALSE	FALSE	FALSE	FALSE	White Non-Hispanic		Greater than or equal to $75,000	College: 4 years or more (college graduate)	1
289	89	FALSE	FALSE	FALSE	FALSE	FALSE	FALSE	TRUE	FALSE	FALSE	Automated phone call from the school		TRUE	FALSE	FALSE	FALSE	FALSE	FALSE	FALSE	FALSE	FALSE	FALSE	No	No		No	No	No	FALSE	FALSE	FALSE	FALSE	FALSE	TRUE	Do not know/Not sure	TRUE	FALSE	FALSE	FALSE	FALSE	FALSE	FALSE	FALSE	FALSE	White Non-Hispanic		$35,000 to $49,999	Grade 12 or GED (high school graduate)	2
289	93	FALSE	FALSE	FALSE	FALSE	FALSE	FALSE	FALSE	FALSE	TRUE	Do not know/not sure		FALSE	FALSE	FALSE	FALSE	FALSE	FALSE	FALSE	FALSE	FALSE	TRUE	Do not know/not sure	No		No	Do not know/not sure	Do not know/not sure	FALSE	FALSE	FALSE	FALSE	FALSE	FALSE	Do not know/Not sure	TRUE	FALSE	FALSE	FALSE	FALSE	FALSE	FALSE	FALSE	FALSE	Asian		Less than $15,000	Grade 9-11	1
289	94	FALSE	FALSE	FALSE	TRUE	TRUE	FALSE	TRUE	FALSE	FALSE	Other	Automated phone call from the school; Letter from the school; TV/local news	FALSE	FALSE	FALSE	FALSE	FALSE	FALSE	FALSE	FALSE	FALSE	FALSE	No	No		No	No	No	FALSE	FALSE	FALSE	FALSE	TRUE	FALSE	Major problem	TRUE	FALSE	FALSE	FALSE	TRUE	FALSE	FALSE	FALSE	FALSE	White Non-Hispanic		Greater than or equal to $75,000	College: 4 years or more (college graduate)	2
289	97	FALSE	FALSE	FALSE	TRUE	FALSE	FALSE	FALSE	TRUE	FALSE	Automated phone call from the school		TRUE	FALSE	FALSE	FALSE	FALSE	FALSE	FALSE	FALSE	FALSE	FALSE	Do not know/not sure	No		No	No	No	FALSE	FALSE	TRUE	FALSE	TRUE	FALSE	Major problem	TRUE	FALSE	FALSE	FALSE	FALSE	FALSE	FALSE	FALSE	FALSE	White Non-Hispanic		$15,000 to $24,999	College: 1-3 years or technical school training	1
289	103	FALSE	FALSE	FALSE	FALSE	FALSE	FALSE	FALSE	FALSE	TRUE	Automated phone call from the school		FALSE	FALSE	FALSE	FALSE	TRUE	FALSE	FALSE	FALSE	FALSE	FALSE	No	Yes		No	No	No	FALSE	FALSE	FALSE	FALSE	TRUE	FALSE	Not a problem	FALSE	FALSE	FALSE	TRUE	FALSE	FALSE	FALSE	FALSE	FALSE	White Non-Hispanic		Less than $15,000	Grade 12 or GED (high school graduate)	1
289	105	FALSE	FALSE	FALSE	FALSE	FALSE	FALSE	TRUE	FALSE	FALSE	Other	Automated phone call from the school; TV/local news	TRUE	FALSE	FALSE	FALSE	FALSE	FALSE	FALSE	FALSE	FALSE	FALSE	Do not know/not sure	No		No	Do not know/not sure	No	FALSE	FALSE	FALSE	FALSE	FALSE	TRUE	Not a problem	TRUE	FALSE	FALSE	FALSE	FALSE	FALSE	FALSE	FALSE	FALSE	White Non-Hispanic		$15,000 to $24,999	College: 1-3 years or technical school training	1
289	106	FALSE	FALSE	FALSE	TRUE	FALSE	FALSE	FALSE	FALSE	FALSE	Other	Automated phone call from the school; Letter from the school	TRUE	FALSE	FALSE	FALSE	FALSE	FALSE	FALSE	FALSE	FALSE	FALSE	No	No		No	Do not know/not sure	No	FALSE	FALSE	FALSE	FALSE	TRUE	FALSE	Not a problem	TRUE	FALSE	FALSE	FALSE	FALSE	FALSE	FALSE	FALSE	FALSE	White Non-Hispanic		Greater than or equal to $75,000	Grade 12 or GED (high school graduate)	2
291	13	FALSE	FALSE	FALSE	FALSE	FALSE	FALSE	TRUE	FALSE	FALSE	Automated phone call from the school	tv/local news	TRUE	FALSE	FALSE	FALSE	FALSE	FALSE	FALSE	FALSE	FALSE	FALSE	No	No		No	No	No	FALSE	FALSE	FALSE	FALSE	FALSE	TRUE	Not a problem	TRUE	FALSE	FALSE	FALSE	FALSE	FALSE	FALSE	FALSE	FALSE	White Non-Hispanic		Less than $15,000	Graduate or professional school (1 year or more)	1
291	15	FALSE	FALSE	FALSE	FALSE	FALSE	FALSE	TRUE	FALSE	FALSE	Automated phone call from the school		FALSE	FALSE	FALSE	FALSE	FALSE	TRUE	FALSE	TRUE	FALSE	FALSE	No	Yes	400	Yes	Do not know/not sure	No	FALSE	TRUE	TRUE	FALSE	TRUE	FALSE	Major problem	TRUE	FALSE	FALSE	FALSE	FALSE	FALSE	FALSE	FALSE	FALSE	White Non-Hispanic		$15,000 to $24,999	College: 1-3 years or technical school training	3
291	16	FALSE	FALSE	FALSE	FALSE	FALSE	FALSE	FALSE	FALSE	FALSE			FALSE	FALSE	FALSE	FALSE	FALSE	FALSE	FALSE	FALSE	FALSE	FALSE	Do not know/not sure	No		No	My child(ren) do(es) not receive special education	No	FALSE	FALSE	FALSE	FALSE	FALSE	TRUE	Do not know/Not sure	FALSE	FALSE	FALSE	FALSE	TRUE	FALSE	FALSE	FALSE	FALSE	White Non-Hispanic		Prefer not to answer	Grade 12 or GED (high school graduate)	1
291	17	FALSE	FALSE	FALSE	FALSE	FALSE	FALSE	TRUE	FALSE	FALSE	Letter from the school	tv/local news	TRUE	FALSE	FALSE	FALSE	FALSE	FALSE	FALSE	FALSE	FALSE	FALSE	Do not know/not sure	No		No	Do not know/not sure	Do not know/not sure	FALSE	FALSE	FALSE	FALSE	FALSE	FALSE	Do not know/Not sure	FALSE	FALSE	FALSE	FALSE	FALSE	FALSE	FALSE	FALSE	TRUE	White Non-Hispanic		Prefer not to answer	College: 1-3 years or technical school training	2
291	18	FALSE	FALSE	FALSE	FALSE	FALSE	FALSE	TRUE	FALSE	FALSE	Automated phone call from the school		FALSE	FALSE	FALSE	FALSE	TRUE	FALSE	FALSE	FALSE	FALSE	FALSE	No	No		No	My child(ren) do(es) not receive special education	No	FALSE	FALSE	FALSE	FALSE	TRUE	FALSE	Not a problem	FALSE	FALSE	FALSE	FALSE	TRUE	FALSE	FALSE	FALSE	FALSE	White Non-Hispanic		Prefer not to answer	Grade 12 or GED (high school graduate)	2
291	19	FALSE	FALSE	FALSE	FALSE	FALSE	FALSE	TRUE	FALSE	FALSE	Automated phone call from the school	phone or text	FALSE	FALSE	FALSE	FALSE	FALSE	FALSE	FALSE	TRUE	FALSE	FALSE	No	Yes	150	No	My child(ren) do(es) not receive special education	No	FALSE	FALSE	FALSE	FALSE	TRUE	FALSE	Not a problem	TRUE	FALSE	FALSE	FALSE	FALSE	FALSE	FALSE	FALSE	FALSE	White Non-Hispanic		Less than $15,000	College: 1-3 years or technical school training	3
291	23	FALSE	FALSE	FALSE	FALSE	FALSE	FALSE	TRUE	FALSE	FALSE	Email from the school	tv/local news	TRUE	FALSE	FALSE	FALSE	FALSE	FALSE	FALSE	FALSE	FALSE	FALSE	No	No		No	Do not know/not sure	Do not know/not sure	FALSE	FALSE	FALSE	FALSE	FALSE	TRUE	Not a problem	FALSE	TRUE	FALSE	FALSE	FALSE	FALSE	FALSE	FALSE	FALSE	White Non-Hispanic		$15,000 to $24,999	College: 1-3 years or technical school training	1
291	24	FALSE	FALSE	FALSE	FALSE	FALSE	FALSE	TRUE	FALSE	FALSE	TV/local news		FALSE	FALSE	TRUE	FALSE	FALSE	FALSE	FALSE	FALSE	FALSE	FALSE	No	No		No	My child(ren) do(es) not receive special education	No	FALSE	FALSE	FALSE	FALSE	FALSE	TRUE	Not a problem	TRUE	FALSE	FALSE	FALSE	FALSE	FALSE	FALSE	FALSE	FALSE	White Non-Hispanic		$50,000 to $74,999	College: 1-3 years or technical school training	1
291	26	FALSE	FALSE	FALSE	FALSE	FALSE	FALSE	TRUE	FALSE	FALSE	Phone call or text message from your child	letter from school; tv/local news	TRUE	FALSE	FALSE	FALSE	FALSE	FALSE	FALSE	FALSE	FALSE	FALSE	Do not know/not sure	No		No	My child(ren) do(es) not receive special education	Do not know/not sure	FALSE	FALSE	FALSE	FALSE	FALSE	TRUE	Not a problem	TRUE	FALSE	FALSE	FALSE	TRUE	FALSE	TRUE	FALSE	FALSE	White Non-Hispanic		$35,000 to $49,999	Grade 9-11	1
291	27	FALSE	FALSE	FALSE	FALSE	FALSE	FALSE	FALSE	TRUE	FALSE	Automated phone call from the school		FALSE	FALSE	TRUE	FALSE	FALSE	FALSE	FALSE	FALSE	FALSE	FALSE							FALSE	FALSE	FALSE	FALSE	FALSE	FALSE		FALSE	FALSE	FALSE	FALSE	FALSE	FALSE	FALSE	FALSE	FALSE					1
291	33	FALSE	FALSE	FALSE	FALSE	TRUE	FALSE	TRUE	FALSE	FALSE	Automated phone call from the school	internet; tv/local news	TRUE	FALSE	FALSE	FALSE	FALSE	FALSE	FALSE	FALSE	FALSE	FALSE	Do not know/not sure	No		My child is not enrolled in the free/reduced lunch program	My child(ren) do(es) not receive special education	Do not know/not sure	FALSE	FALSE	FALSE	FALSE	FALSE	TRUE	Not a problem	TRUE	FALSE	FALSE	FALSE	FALSE	FALSE	FALSE	FALSE	FALSE	White Non-Hispanic		$35,000 to $49,999	College: 1-3 years or technical school training	3
291	37	TRUE	FALSE	FALSE	FALSE	FALSE	FALSE	TRUE	FALSE	FALSE	Automated phone call from the school	tv/local news	TRUE	FALSE	FALSE	FALSE	FALSE	FALSE	FALSE	FALSE	FALSE	FALSE	Do not know/not sure	No		No	My child(ren) do(es) not receive special education	Do not know/not sure	FALSE	FALSE	FALSE	FALSE	FALSE	TRUE	Not a problem	TRUE	FALSE	FALSE	FALSE	FALSE	FALSE	FALSE	FALSE	FALSE	White Non-Hispanic		Prefer not to answer	College: 1-3 years or technical school training	1
291	38	FALSE	FALSE	FALSE	FALSE	FALSE	FALSE	FALSE	TRUE	FALSE	Automated phone call from the school		TRUE	FALSE	FALSE	FALSE	FALSE	FALSE	FALSE	FALSE	FALSE	FALSE	No	No		Yes	My child(ren) do(es) not receive special education	No	FALSE	FALSE	FALSE	FALSE	FALSE	TRUE	Major problem	FALSE	FALSE	FALSE	FALSE	FALSE	FALSE	FALSE	FALSE	TRUE	White Non-Hispanic		Less than $15,000	Grade 12 or GED (high school graduate)	2
291	40	TRUE	FALSE	FALSE	TRUE	FALSE	FALSE	FALSE	FALSE	FALSE	Automated phone call from the school	letter from school	FALSE	TRUE	TRUE	FALSE	FALSE	FALSE	FALSE	FALSE	FALSE	FALSE	No	Yes		My child is not enrolled in the free/reduced lunch program	My child(ren) do(es) not receive special education	No	FALSE	FALSE	TRUE	FALSE	TRUE	FALSE	Major problem	TRUE	FALSE	FALSE	FALSE	FALSE	FALSE	FALSE	FALSE	FALSE	White Non-Hispanic		Greater than or equal to $75,000	College: 4 years or more (college graduate)	2
291	42	FALSE	FALSE	FALSE	TRUE	FALSE	TRUE	TRUE	FALSE	FALSE	Letter from the school	tv/local news	TRUE	FALSE	FALSE	TRUE	FALSE	FALSE	FALSE	FALSE	FALSE	FALSE	Do not know/not sure	Yes	100	Yes	No	No	FALSE	FALSE	TRUE	TRUE	TRUE	FALSE	Medium/Moderate problem	TRUE	FALSE	FALSE	FALSE	TRUE	FALSE	FALSE	FALSE	FALSE	White Non-Hispanic		Prefer not to answer	Grade 12 or GED (high school graduate)	3
291	43	FALSE	FALSE	FALSE	FALSE	FALSE	FALSE	TRUE	FALSE	FALSE	Automated phone call from the school		TRUE	FALSE	FALSE	FALSE	FALSE	FALSE	FALSE	FALSE	FALSE	FALSE	No	No		No	Do not know/not sure	Do not know/not sure	FALSE	TRUE	TRUE	FALSE	FALSE	FALSE	Not a problem	FALSE	FALSE	FALSE	FALSE	FALSE	FALSE	FALSE	FALSE	FALSE	White Non-Hispanic		$15,000 to $24,999	Grade 12 or GED (high school graduate)	1
291	46	FALSE	FALSE	FALSE	FALSE	FALSE	FALSE	TRUE	FALSE	FALSE	Automated phone call from the school		TRUE	FALSE	FALSE	FALSE	FALSE	FALSE	FALSE	FALSE	FALSE	FALSE	Do not know/not sure	No		No	Do not know/not sure	Do not know/not sure	FALSE	FALSE	FALSE	FALSE	FALSE	TRUE	Not a problem	TRUE	FALSE	FALSE	FALSE	FALSE	FALSE	FALSE	FALSE	FALSE	White Non-Hispanic		Prefer not to answer	College: 1-3 years or technical school training	2
291	49	FALSE	FALSE	FALSE	FALSE	FALSE	TRUE	TRUE	FALSE	FALSE	Automated phone call from the school	phone call; letter from school	TRUE	FALSE	FALSE	FALSE	FALSE	FALSE	FALSE	FALSE	FALSE	FALSE	No	No		No	My child(ren) do(es) not receive special education	No	FALSE	FALSE	FALSE	FALSE	FALSE	TRUE	Not a problem	TRUE	FALSE	FALSE	FALSE	TRUE	FALSE	FALSE	FALSE	FALSE	White Non-Hispanic		$35,000 to $49,999	Grade 12 or GED (high school graduate)	1
291	50	FALSE	FALSE	FALSE	FALSE	FALSE	FALSE	TRUE	FALSE	FALSE	Automated phone call from the school		TRUE	FALSE	FALSE	FALSE	FALSE	FALSE	FALSE	FALSE	FALSE	FALSE	No	No		No	My child(ren) do(es) not receive special education	No	FALSE	FALSE	FALSE	FALSE	FALSE	TRUE	Not a problem	TRUE	FALSE	FALSE	FALSE	FALSE	FALSE	FALSE	FALSE	FALSE	White Non-Hispanic		$25,000 to $34,999	Grade 12 or GED (high school graduate)	1
291	71	FALSE	FALSE	FALSE	FALSE	FALSE	FALSE	TRUE	FALSE	FALSE	Letter from the school		TRUE	FALSE	FALSE	FALSE	FALSE	FALSE	FALSE	FALSE	FALSE	FALSE	Do not know/not sure	No		No	No	Do not know/not sure	FALSE	FALSE	FALSE	FALSE	FALSE	TRUE	Not a problem	TRUE	FALSE	FALSE	FALSE	FALSE	FALSE	FALSE	FALSE	FALSE	White Non-Hispanic		$15,000 to $24,999	Grade 12 or GED (high school graduate)	2
291	75	FALSE	FALSE	FALSE	FALSE	FALSE	FALSE	TRUE	FALSE	FALSE	Automated phone call from the school	Radio; tv/local news	FALSE	FALSE	TRUE	FALSE	FALSE	FALSE	FALSE	FALSE	FALSE	FALSE	No	Yes		No	My child(ren) do(es) not receive special education	No	TRUE	FALSE	TRUE	FALSE	FALSE	FALSE	Medium/Moderate problem	TRUE	FALSE	FALSE	FALSE	TRUE	FALSE	FALSE	FALSE	FALSE	White Non-Hispanic		$50,000 to $74,999	College: 4 years or more (college graduate)	2
291	76	FALSE	FALSE	FALSE	FALSE	FALSE	TRUE	FALSE	FALSE	FALSE	Automated phone call from the school		FALSE	FALSE	FALSE	FALSE	FALSE	FALSE	FALSE	TRUE	FALSE	FALSE	No	No		No		No	FALSE	FALSE	TRUE	FALSE	FALSE	FALSE	Not a problem	FALSE	FALSE	FALSE	TRUE	FALSE	FALSE	FALSE	FALSE	FALSE	White Non-Hispanic		Greater than or equal to $75,000	College: 4 years or more (college graduate)	1
291	77	FALSE	FALSE	FALSE	FALSE	TRUE	FALSE	FALSE	FALSE	FALSE	Phone call or text message from your child		FALSE	TRUE	FALSE	FALSE	FALSE	FALSE	FALSE	FALSE	FALSE	FALSE	No	No		No	My child(ren) do(es) not receive special education	No	FALSE	FALSE	TRUE	FALSE	TRUE	FALSE	Minor problem	TRUE	FALSE	FALSE	FALSE	FALSE	FALSE	FALSE	FALSE	FALSE	White Non-Hispanic		Less than $15,000	Other	1
291	83	FALSE	FALSE	FALSE	FALSE	FALSE	FALSE	TRUE	FALSE	FALSE	Automated phone call from the school	internet; radio; tv/local news	FALSE	FALSE	TRUE	FALSE	FALSE	FALSE	FALSE	FALSE	TRUE	FALSE	No	No		No		No	FALSE	FALSE	FALSE	FALSE	FALSE	TRUE	Not a problem	FALSE	FALSE	FALSE	FALSE	TRUE	FALSE	FALSE	FALSE	FALSE	White Non-Hispanic		Greater than or equal to $75,000	Graduate or professional school (1 year or more)	2
291	87	FALSE	FALSE	FALSE	FALSE	FALSE	FALSE	TRUE	FALSE	FALSE	TV/local news		FALSE	FALSE	FALSE	FALSE	TRUE	FALSE	FALSE	FALSE	FALSE	FALSE	No	No		No	My child(ren) do(es) not receive special education	No	FALSE	FALSE	FALSE	FALSE	FALSE	TRUE	Not a problem	TRUE	FALSE	FALSE	FALSE	TRUE	FALSE	FALSE	FALSE	FALSE	White Non-Hispanic		$50,000 to $74,999	College: 1-3 years or technical school training	1
291	89	FALSE	FALSE	FALSE	FALSE	FALSE	FALSE	TRUE	FALSE	FALSE	TV/local news		FALSE	FALSE	FALSE	FALSE	TRUE	FALSE	FALSE	FALSE	FALSE	FALSE	No	No		No	My child(ren) do(es) not receive special education	No	FALSE	FALSE	TRUE	FALSE	FALSE	FALSE	Not a problem	TRUE	FALSE	FALSE	FALSE	FALSE	FALSE	FALSE	FALSE	FALSE	White Non-Hispanic		$50,000 to $74,999	Grade 12 or GED (high school graduate)	2
291	90	FALSE	FALSE	FALSE	FALSE	TRUE	TRUE	TRUE	FALSE	FALSE	Automated phone call from the school		FALSE	FALSE	TRUE	FALSE	TRUE	FALSE	FALSE	FALSE	FALSE	FALSE	Do not know/not sure	Yes	60	No	My child(ren) do(es) not receive special education	Do not know/not sure	FALSE	FALSE	FALSE	FALSE	FALSE	TRUE	Minor problem	FALSE	FALSE	FALSE	FALSE	TRUE	FALSE	FALSE	FALSE	FALSE	White Non-Hispanic		$50,000 to $74,999	Grade 12 or GED (high school graduate)	1
291	92	TRUE	FALSE	FALSE	FALSE	TRUE	FALSE	TRUE	FALSE	FALSE	Automated phone call from the school	internet; tv.local news	TRUE	FALSE	FALSE	FALSE	FALSE	FALSE	FALSE	FALSE	FALSE	FALSE	No	Yes	100	Prefer not to answer	My child(ren) do(es) not receive special education	No	FALSE	FALSE	FALSE	FALSE	FALSE	FALSE	Medium/Moderate problem	FALSE	FALSE	FALSE	FALSE	FALSE	FALSE	FALSE	FALSE	TRUE	White Non-Hispanic		$25,000 to $34,999	College: 1-3 years or technical school training	3
291	95	FALSE	FALSE	FALSE	FALSE	FALSE	FALSE	TRUE	FALSE	FALSE	Automated phone call from the school		TRUE	FALSE	FALSE	FALSE	FALSE	FALSE	FALSE	FALSE	FALSE	FALSE	No	No		No	Do not know/not sure	Do not know/not sure	FALSE	FALSE	FALSE	FALSE	FALSE	TRUE	Not a problem	TRUE	FALSE	FALSE	FALSE	FALSE	FALSE	FALSE	FALSE	FALSE	White Non-Hispanic		Prefer not to answer	College: 1-3 years or technical school training	1
291	100	FALSE	FALSE	FALSE	FALSE	FALSE	FALSE	TRUE	FALSE	FALSE	Automated phone call from the school	email from school	FALSE	FALSE	TRUE	FALSE	FALSE	FALSE	FALSE	FALSE	FALSE	FALSE	No	No		No	Do not know/not sure	No	FALSE	FALSE	FALSE	FALSE	FALSE	TRUE	Not a problem	TRUE	FALSE	FALSE	FALSE	FALSE	FALSE	FALSE	FALSE	FALSE	White Non-Hispanic		$50,000 to $74,999	College: 1-3 years or technical school training	1
291	108	FALSE	FALSE	FALSE	FALSE	TRUE	FALSE	TRUE	FALSE	FALSE	Automated phone call from the school		FALSE	FALSE	FALSE	TRUE	TRUE	FALSE	FALSE	FALSE	FALSE	FALSE	No	No		No	Do not know/not sure	No	FALSE	FALSE	FALSE	FALSE	TRUE	FALSE	Medium/Moderate problem	FALSE	FALSE	FALSE	TRUE	TRUE	FALSE	FALSE	FALSE	FALSE	White Non-Hispanic		$15,000 to $24,999	Grade 12 or GED (high school graduate)	1
291	115	FALSE	FALSE	FALSE	FALSE	FALSE	FALSE	FALSE	TRUE	FALSE	Phone call or text message from your child	email from school	FALSE	FALSE	FALSE	FALSE	FALSE	FALSE	FALSE	FALSE	FALSE	FALSE	Do not know/not sure	Yes		No	My child(ren) do(es) not receive special education	No	FALSE	FALSE	FALSE	FALSE	FALSE	TRUE	Not a problem	TRUE	FALSE	FALSE	FALSE	FALSE	FALSE	FALSE	FALSE	FALSE	Black/African American Non-Hispanic		Less than $15,000	Grade 12 or GED (high school graduate)	2
291	122	FALSE	FALSE	FALSE	FALSE	FALSE	FALSE	TRUE	FALSE	FALSE	Internet/School's website	tv/local news	FALSE	FALSE	FALSE	FALSE	TRUE	FALSE	FALSE	FALSE	FALSE	FALSE	Do not know/not sure	No		My child is not enrolled in the free/reduced lunch program	My child(ren) do(es) not receive special education	Do not know/not sure	FALSE	FALSE	FALSE	FALSE	FALSE	TRUE	Not a problem	FALSE	FALSE	FALSE	FALSE	TRUE	FALSE	FALSE	FALSE	FALSE	White Non-Hispanic		$50,000 to $74,999	College: 1-3 years or technical school training	1
291	125	FALSE	FALSE	FALSE	FALSE	FALSE	FALSE	TRUE	FALSE	FALSE	Automated phone call from the school		TRUE	FALSE	FALSE	FALSE	FALSE	FALSE	FALSE	FALSE	FALSE	FALSE	No	No		No	My child(ren) do(es) not receive special education	No	FALSE	FALSE	FALSE	FALSE	FALSE	TRUE	Not a problem	FALSE	FALSE	FALSE	FALSE	TRUE	FALSE	FALSE	FALSE	FALSE	White Non-Hispanic		$15,000 to $24,999	Grade 12 or GED (high school graduate)	1
291	127	FALSE	FALSE	FALSE	TRUE	FALSE	FALSE	FALSE	FALSE	FALSE	Phone call or text message from your child		TRUE	FALSE	FALSE	FALSE	FALSE	FALSE	FALSE	FALSE	FALSE	FALSE	No	No		No	Do not know/not sure	No	FALSE	FALSE	FALSE	FALSE	FALSE	TRUE	Not a problem	TRUE	FALSE	FALSE	FALSE	FALSE	FALSE	FALSE	FALSE	FALSE	White Non-Hispanic		$25,000 to $34,999	Grade 9-11	4
291	136	FALSE	FALSE	FALSE	FALSE	FALSE	FALSE	TRUE	FALSE	FALSE	Automated phone call from the school		TRUE	FALSE	FALSE	FALSE	FALSE	FALSE	FALSE	FALSE	FALSE	FALSE	No	No		No	My child(ren) do(es) not receive special education	No	FALSE	FALSE	FALSE	FALSE	FALSE	TRUE	Not a problem	TRUE	FALSE	FALSE	FALSE	FALSE	FALSE	FALSE	FALSE	FALSE	White Non-Hispanic		$15,000 to $24,999	College: 1-3 years or technical school training	2
291	139	FALSE	FALSE	FALSE	FALSE	FALSE	FALSE	FALSE	FALSE	TRUE	Email from the school		TRUE	FALSE	FALSE	FALSE	FALSE	FALSE	FALSE	FALSE	FALSE	FALSE	No	No		My child is not enrolled in the free/reduced lunch program	My child(ren) do(es) not receive special education	No	FALSE	FALSE	FALSE	FALSE	FALSE	TRUE	Medium/Moderate problem	TRUE	FALSE	FALSE	FALSE	FALSE	FALSE	FALSE	FALSE	FALSE	White Non-Hispanic		$25,000 to $34,999	College: 1-3 years or technical school training	2
291	140	FALSE	FALSE	FALSE	TRUE	FALSE	FALSE	FALSE	FALSE	FALSE	Automated phone call from the school		FALSE	FALSE	FALSE	FALSE	TRUE	FALSE	FALSE	FALSE	FALSE	FALSE	Do not know/not sure	No		No		Do not know/not sure	FALSE	FALSE	FALSE	FALSE	FALSE	TRUE	Not a problem	FALSE	FALSE	FALSE	FALSE	TRUE	FALSE	FALSE	FALSE	FALSE	White Non-Hispanic		Greater than or equal to $75,000	College: 1-3 years or technical school training	1
291	151	FALSE	FALSE	FALSE	FALSE	FALSE	FALSE	TRUE	FALSE	FALSE	TV/local news		FALSE	FALSE	TRUE	FALSE	FALSE	FALSE	FALSE	FALSE	FALSE	FALSE	No	Yes	1000	Yes	Yes	No	TRUE	TRUE	TRUE	FALSE	TRUE	FALSE	Major problem	TRUE	FALSE	FALSE	FALSE	FALSE	FALSE	FALSE	FALSE	FALSE	White Non-Hispanic		$35,000 to $49,999	College: 1-3 years or technical school training	2
291	152	FALSE	FALSE	FALSE	FALSE	FALSE	FALSE	TRUE	FALSE	FALSE	Automated phone call from the school		FALSE	FALSE	FALSE	FALSE	FALSE	FALSE	FALSE	TRUE	FALSE	FALSE	No	No		No	Do not know/not sure	Do not know/not sure	FALSE	FALSE	TRUE	FALSE	TRUE	FALSE	Major problem	FALSE	FALSE	FALSE	FALSE	FALSE	FALSE	FALSE	FALSE	TRUE	White Non-Hispanic		Less than $15,000	Grade 12 or GED (high school graduate)	1
[truncated: 1,315 more rows]
[truncated: 70 more columns]
