# Supplementary material for: Unintended costs and consequences of school closures implemented in preparation for Hurricane Isaac in Harrison County School District, Mississippi, August-September 2012
Source: PLoS One. 2017 Nov 1;12(11):e0184326. doi: 10.1371/journal.pone.0184326 (PMC5665504; doi:10.1371/journal.pone.0184326)
Supplement: S1 Data Dictionary — (XLSX) [file pone.0184326.s002.xlsx]

## Sheet: Sheet1
Variable	Description
SchoolID	School ID
HouseholdID	Household ID
	How did you learn about the closure?
School_PhoneCall	Automated phone call from the school
Child_PhoneCall	Phone call or text message from your child
School_Email	Email from the school
School_Letter	Letter from the school
School_Website	Internet/School’s website
Radio	Radio
TV	TV/local news
Other	Other means of communication
Unsure	Don’t remember/not sure
EmergencyContact	In case of future emergencies, what is your most preferred way to be contacted?
OtherContact	Other means of communication in case of emergency
	What did you do for childcare while the schools were closed?
NonWorkAdultHousehold	Non-working adult household member or homemaker
WorkAdultHouseholdHome	Working adult household member who works from home
WorkAdultHouseholdOutside	Working adult household member who works outside the household
OlderSibling18	Older sibling less than 18 years of age
AdultNotLive	Adult who does not live in the household
Childcare	Childcare program
ChildrenNoSupervision	Child(ren) home without supervision
TookChildrenWork	Took child(ren) to work
Nothing	Nothing is needed due to age of child(ren)
NotAnswer	Prefer not to answer
Recommendations	Did the school provide recommendations for alternative childcare arrangements during the closure?
AdditionalExpenses	Did you have additional expenses for childcare arrangements because schools were closed for one week?
HowMuch	If yes, how much?
DifficultyFood	Did the recent school closure cause difficulty for you to provide food for your family because of the loss of meals provided by the Free and Reduced School Breakfast/Lunch program?
SpecialEducation	If your child(ren) receive(s) special education and/or related support services (students with disabilities) at the school, did school officials provide you with other options for these services for your child(ren)?
ContinueEducation	When the school was closed, were school officials able to provide any alternative options for continuing education, such as reading material or internet courses?
	If this school closure was difficult for you and your family, what were some things that made the situation difficult? (check all that apply)
DifficultChildcare	Difficult to make childcare arrangements
ExpensiveChildcare	Expensive to make childcare arrangements
LostIncome	Lost income due to missed work
MissedMeals	Student missed school meals
Uncertainty	Uncertainty about how long school would be closed
NotDifficult	I did not find this school closure being difficult for me and my family
One month	If schools or childcare facilities had to be closed for one month, how big of a problem would it be for you to take care of the children in your household for that long?
	If schools or childcare facilities were closed for one month, who would mainly take care of the child(ren) who live in your household?
Parents	Parents
FamilyMember	Another family member who lives in home
Teenage	Teenage
Babysitter	Babysitter
FamilyMemberOutside	A family member who lives outside home
Friends	Friends
Neighbors	Neighbors
Themselves	Children would take care of themselves
NotSure	Don’t know/ not sure
Race	Race/ethnicity of the survey responder
OtherSpecify	Other race/ethnicity (not listed above), specify
Income	Household income
Education	Education of the survey responder
NumKids	Number of children in household
Gender1	Gender of child #1
Relationship1	Relationship of the responder to the child #1
Grade1	Grade of child #1
Gender2	Gender of child #2
Relationship2	Relationship of the responder to the child #2
Grade2	Grade of child #2
Gender3	Gender of child #3
Relationship3	Relationship of the responder to the child #3
Grade3	Grade of child #3
Gender4	Gender of child #4
Relationship4	Relationship of the responder to the child #4
Grade4	Grade of child #4
Gender5	Gender of child #5
Relationship5	Relationship of the responder to the child #5
Grade5	Grade of child #5
Age1	Age of adult #1
Parent1	Is adult #1 a parent or guardian of a child in the home?
MajorWageEarner1	Is adult #1 a major wage earner in the home?
Age2	Age of adult #2
Parent2	Is adult #2 a parent or guardian of a child in the home?
MajorWageEarner2	Is adult #2 a major wage earner in the home?
Age3	Age of adult #3
Parent3	Is adult #3 a parent or guardian of a child in the home?
MajorWageEarner3	Is adult #3 a major wage earner in the home?
Age4	Age of adult #4
Parent4	Is adult #4 a parent or guardian of a child in the home?
MajorWageEarner4	Is adult #4 a major wage earner in the home?
Age5	Age of adult #5
Parent5	Is adult #5 a parent or guardian of a child in the home?
MajorWageEarner5	Is adult #5 a major wage earner in the home?
EmployedOutside1	Is the adult #1 employed outside of the household?
HoursWorkedWeek1	For adult #1, what are the hours worked per week?
WorkFromHome1	Does adult #1 have the option to work from home?
PaidTimeOff1	Does adult #1 receive paid time off (sick and/or annual leave)?
TimeOffDuringClosure1	For adult #1, did his/her employer allow to take time off during the school closure?
MissedWork1	Did adult #1 miss any work while schools were closed?
WorkDaysLost1	If yes, how many days of work time were lost?
LosePay1	Did adult #1 lose pay during this time off?
EmployedOutside2	Is the adult #2 employed outside of the household?
HoursWorkedWeek2	For adult #2, what are the hours worked per week?
WorkFromHome2	Does adult #2 have the option to work from home?
PaidTimeOff2	Does adult #2 receive paid time off (sick and/or annual leave)?
TimeOffDuringClosure2	For adult #2, did his/her employer allow to take time off during the school closure?
MissedWork2	Did adult #2 miss any work while schools were closed?
WorkDaysLost2	If yes, how many days of work time were lost?
LosePay2	Did adult #2 lose pay during this time off?
EmployedOutside3	Is the adult #3 employed outside of the household?
HoursWorkedWeek3	For adult #3, what are the hours worked per week?
WorkFromHome3	Does adult #3 have the option to work from home?
PaidTimeOff3	Does adult #3 receive paid time off (sick and/or annual leave)?
TimeOffDuringClosure3	For adult #3, did his/her employer allow to take time off during the school closure?
MissedWork3	Did adult #3 miss any work while schools were closed?
WorkDaysLost3	If yes, how many days of work time were lost?
LosePay3	Did adult #3 lose pay during this time off?
EmployedOutside4	Is the adult #4 employed outside of the household?
HoursWorkedWeek4	For adult #4, what are the hours worked per week?
WorkFromHome4	Does adult #4 have the option to work from home?
PaidTimeOff4	Does adult #4 receive paid time off (sick and/or annual leave)?
TimeOffDuringClosure4	For adult #4, did his/her employer allow to take time off during the school closure?
MissedWork4	Did adult #4 miss any work while schools were closed?
WorkDaysLost4	If yes, how many days of work time were lost?
LosePay4	Did adult #4 lose pay during this time off?
EmployedOutside5	Is the adult #5 employed outside of the household?
HoursWorkedWeek5	For adult #5, what are the hours worked per week?
WorkFromHome5	Does adult #5 have the option to work from home?
PaidTimeOff5	Does adult #5 receive paid time off (sick and/or annual leave)?
TimeOffDuringClosure5	For adult #5, did his/her employer allow to take time off during the school closure?
MissedWork5	Did adult #5 miss any work while schools were closed?
WorkDaysLost5	If yes, how many days of work time were lost?
LosePay5	Did adult #5 lose pay during this time off?
